# Supplementary material for: Loss of the crumbs cell polarity complex disrupts epigenetic transcriptional control and cell cycle progression in the developing retina
Source: J Pathol. 2023 Feb 9;259(4):441–54. doi: 10.1002/path.6056 (PMC10601974; doi:10.1002/path.6056)
Supplement: Supplementary file 2 — Table S2. RNA‐seq differentially expressed genes [file PATH-259-441-s001.xlsx]

## Sheet: Cover sheet
	Loss of the crumbs cell polarity complex disrupts epigenetic transcriptional control and cell cycle progression in the developing retina
	N Owen et al. J Pathol DOI: https://doi.org/10.1002/path.6056
	Table S2. RNA-seq differentially expressed genes. Identified differentially expressed genes (DEGs) between crb2a-/- retina and WT at 56 hpf.

## Sheet: crb2a vs wt DEGs
gene_symbol	gene_biotype	baseMean	log2FoldChange	pvalue	adjusted pvalue
vezf1a	protein_coding	797.295	2.14221	7.45983e-33	1.61714e-28
chn1	protein_coding	553.625	-2.08638	5.61099e-31	6.08175e-27
aspdh	protein_coding	92.0985	7.61137	5.08217e-23	3.67237e-19
gnao1b	protein_coding	423.097	-3.28332	4.89388e-21	2.65224e-17
PCDH8	protein_coding	58.0432	-4.97952	1.06856e-20	4.63284e-17
pax2b	protein_coding	87.4941	3.99257	1.92129e-20	6.94163e-17
her15.1	protein_coding	1901.78	1.61492	6.92366e-20	2.14416e-16
adipor1a	protein_coding	570.802	-1.77446	2.45814e-19	5.68292e-16
hirip3	protein_coding	924.343	1.76531	2.4692e-19	5.68292e-16
nrn1lb	protein_coding	63.8808	-8.96415	2.62151e-19	5.68292e-16
ubl3b	protein_coding	783.686	-1.85185	4.05542e-19	7.99213e-16
DPYSL2 (1 of many)	protein_coding	40.1317	-6.13892	4.97375e-19	8.98507e-16
CR751602.2	antisense	149.875	2.55648	9.09147e-19	1.51604e-15
BX323557.1	lincRNA	78.0801	4.50633	1.53979e-18	2.38426e-15
hist1h2a1	protein_coding	1765.22	3.83486	1.74477e-18	2.52154e-15
CR548634.2	lincRNA	44.6792	5.13186	4.93391e-18	6.68483e-15
cib2	protein_coding	196.126	-2.50849	8.53866e-18	1.08883e-14
grin1b	protein_coding	68.6777	-6.81063	1.24722e-17	1.42301e-14
mtmr7b	protein_coding	95.9088	-4.00722	1.2455e-17	1.42301e-14
si:ch211-214b16.2	protein_coding	72.2788	9.76271	1.61209e-17	1.66413e-14
si:dkey-238k10.2	protein_coding	61.6014	-6.84945	1.59838e-17	1.66413e-14
dnaaf1	protein_coding	48.1692	-8.55587	2.69094e-17	2.65155e-14
lhx4	protein_coding	582.472	-2.9312	4.63561e-17	4.36916e-14
epb41l4a	protein_coding	147.785	-2.02512	5.29717e-17	4.78467e-14
tcf7l2	protein_coding	566.612	2.0012	6.78941e-17	5.88723e-14
RNF157	protein_coding	133.528	-2.82108	3.53548e-16	2.94777e-13
her15.1	protein_coding	2011.06	1.67228	4.52914e-16	3.6364e-13
epb41l3b	protein_coding	145.054	-3.0791	5.03909e-16	3.90134e-13
raph1a	protein_coding	206.458	-2.26125	5.36652e-16	3.94185e-13
tcf7l1b	protein_coding	347.483	1.52618	5.45509e-16	3.94185e-13
si:ch211-196c10.13	protein_coding	73.5492	-8.68211	1.31327e-15	9.18354e-13
sox5	protein_coding	157.203	-2.47709	1.75123e-15	1.18635e-12
trim59	protein_coding	255.88	2.06494	1.92587e-15	1.26512e-12
neurod1	protein_coding	4406.77	-1.85514	2.51972e-15	1.60655e-12
pclaf	protein_coding	3202.74	2.25299	2.98686e-15	1.84998e-12
igfbp1a	protein_coding	1261.95	3.95527	3.47918e-15	2.09504e-12
snx8b	protein_coding	34.6957	-5.19286	4.25788e-15	2.49466e-12
reps2	protein_coding	225.727	-3.13458	4.9071e-15	2.79937e-12
arhgef1a	protein_coding	125.452	-2.2199	5.12127e-15	2.84664e-12
tlr7	protein_coding	24.4812	-8.06259	6.17892e-15	3.34867e-12
zgc:56676	protein_coding	2520	2.79895	6.39475e-15	3.38111e-12
si:dkeyp-9d4.3	protein_coding	51.0547	-5.14886	7.88153e-15	4.068e-12
BX004823.1	sense_intronic	319.412	2.4198	9.98471e-15	5.03369e-12
atl1	protein_coding	95.0659	-3.4001	1.04831e-14	5.16483e-12
sept5b	protein_coding	139.122	-5.36392	1.42643e-14	6.87158e-12
TCF4	protein_coding	107.299	-3.43884	1.77327e-14	8.35675e-12
SEMA4F	protein_coding	97.2601	-4.23328	1.96694e-14	9.07222e-12
n6amt1	protein_coding	592.988	1.48512	2.01417e-14	9.09649e-12
BX465834.1	lincRNA	1441.14	2.04883	2.65741e-14	1.17566e-11
CR854827.3	antisense	208.92	2.48913	3.11868e-14	1.35213e-11
parp6b	protein_coding	158.872	-2.41902	3.50321e-14	1.48907e-11
opn1sw1	protein_coding	31.2902	-22.7046	5.10619e-14	2.09556e-11
hist1h2a4	protein_coding	1287.81	3.63423	5.12337e-14	2.09556e-11
camlg	protein_coding	520.178	1.35472	5.31956e-14	2.13551e-11
si:dkey-1d7.3	protein_coding	32.918	-5.3038	6.25025e-14	2.46351e-11
crip3	protein_coding	1217.08	1.50141	7.91679e-14	3.06465e-11
olfm2a	protein_coding	111.163	-4.35226	1.07436e-13	4.01553e-11
nsg2	protein_coding	1015.82	-3.42708	1.06751e-13	4.01553e-11
en2b	protein_coding	30.4359	6.03257	1.18141e-13	4.34076e-11
ckmt1	protein_coding	132.666	-4.80366	1.44394e-13	5.21696e-11
actn4	protein_coding	697.407	-2.36208	1.55925e-13	5.54122e-11
gins3	protein_coding	487.224	1.50431	2.06605e-13	7.22383e-11
ppp1r9bb	protein_coding	47.6243	-5.07153	2.35806e-13	8.11398e-11
gys1	protein_coding	116.111	2.89628	2.49962e-13	8.46669e-11
zgc:112001	protein_coding	28.4459	-5.53882	2.6373e-13	8.7956e-11
rpl5a	protein_coding	4376.81	1.20601	3.37423e-13	1.10828e-10
rx3	protein_coding	641.165	-2.9018	4.19298e-13	1.35665e-10
eif3ja	protein_coding	1438.34	1.09005	7.12009e-13	2.26984e-10
pip4k2cb	protein_coding	16.5916	-7.50342	7.59213e-13	2.38525e-10
acyp2	protein_coding	363.724	2.58789	8.85145e-13	2.74117e-10
pou2f2a	protein_coding	1733.83	1.35381	9.37443e-13	2.86224e-10
si:ch211-113a14.19	protein_coding	1164.92	3.28505	1.45241e-12	4.37296e-10
zgc:173552	protein_coding	222.619	3.47119	1.62414e-12	4.82302e-10
tspan7b	protein_coding	367.755	-1.95147	2.04156e-12	5.90094e-10
banf1	protein_coding	8235.81	1.41203	2.03674e-12	5.90094e-10
rpa3	protein_coding	3542.9	1.90897	2.42514e-12	6.91741e-10
CU862020.1	protein_coding	35.9988	-3.40383	2.62902e-12	7.40156e-10
BX005228.1	processed_transcript	2152.38	-1.58177	3.04562e-12	8.46448e-10
dap1b	protein_coding	1939.16	2.28682	3.11766e-12	8.55502e-10
pola1	protein_coding	563.224	1.47864	3.22301e-12	8.73355e-10
cdk6	protein_coding	348.218	1.72912	4.82143e-12	1.29036e-09
hist1h2a10	protein_coding	608.401	3.39007	5.14598e-12	1.36042e-09
ip6k2b	protein_coding	267.532	-2.14346	5.64845e-12	1.47527e-09
dpysl2b	protein_coding	448.015	-1.73031	5.75829e-12	1.48605e-09
BX469896.1	sense_intronic	160.625	2.17826	5.99122e-12	1.52797e-09
CR774179.2	antisense	204.676	-2.38766	6.48256e-12	1.63406e-09
AL954322.2	lincRNA	689.877	1.56145	6.72052e-12	1.65554e-09
esm1	protein_coding	204.079	2.692	6.65283e-12	1.65554e-09
gabrr3b	protein_coding	47.8333	-5.84406	7.14037e-12	1.7392e-09
tmem178	protein_coding	14.4883	-7.30513	7.30143e-12	1.73935e-09
mid1	protein_coding	104.146	-2.48445	7.26667e-12	1.73935e-09
map4k6	protein_coding	73.391	-2.87486	9.14338e-12	2.15446e-09
ndufs8b	polymorphic_pseudogene	17.696	-7.59798	9.84271e-12	2.2943e-09
thbs3a	protein_coding	141.161	2.12871	1.05175e-11	2.42551e-09
nutf2l	protein_coding	2796.97	1.60596	1.11518e-11	2.54471e-09
tcf7l1a	protein_coding	726.066	1.54336	1.21948e-11	2.75373e-09
ak2	protein_coding	1671.39	1.30609	1.23234e-11	2.75408e-09
rps27l	protein_coding	838.694	3.61736	1.29532e-11	2.8653e-09
siva1	protein_coding	729.02	1.44192	1.33424e-11	2.92157e-09
baiap2a	protein_coding	224.513	-1.99474	1.6591e-11	3.58857e-09
hunk	protein_coding	286.116	-2.34287	1.67195e-11	3.58857e-09
si:ch211-166i24.1	protein_coding	27.0034	-7.23962	1.83574e-11	3.90148e-09
cpeb2	protein_coding	87.9869	-2.20862	2.02464e-11	4.2202e-09
zbtb16b	protein_coding	76.0469	2.31916	2.01445e-11	4.2202e-09
FP245462.1	processed_transcript	278.781	1.78155	2.19324e-11	4.52811e-09
evla	protein_coding	163.454	-1.83283	2.29252e-11	4.68841e-09
ywhaz	protein_coding	873.089	-1.24397	2.47051e-11	5.0052e-09
eef1b2	protein_coding	10070.3	1.39532	2.57986e-11	5.17836e-09
swi5	protein_coding	352.893	1.5056	2.64569e-11	5.26177e-09
smg6	protein_coding	385.515	1.32772	2.93357e-11	5.78126e-09
atf3	protein_coding	474.578	2.89038	3.2854e-11	6.4163e-09
NC_002333.17	Mt_rRNA	17056.2	2.59608	3.59996e-11	6.96785e-09
chtf8	protein_coding	564.3	1.69222	3.78153e-11	7.25452e-09
celsr1b	protein_coding	608.765	1.22682	3.97661e-11	7.51905e-09
zgc:173552	protein_coding	193.243	3.37794	3.98879e-11	7.51905e-09
optc	protein_coding	92.9466	2.20147	4.24943e-11	7.94131e-09
cplx4a	protein_coding	30.6366	-6.95211	4.58814e-11	8.501e-09
ube2t	protein_coding	659.751	1.54203	4.707e-11	8.64732e-09
tbx3a	protein_coding	527.09	-1.63381	4.95071e-11	9.01862e-09
serinc1	protein_coding	1858.05	-1.62937	5.6868e-11	1.02732e-08
mtus1b	protein_coding	77.3034	-2.59762	5.88465e-11	1.05428e-08
rps4x	protein_coding	26271.1	1.32967	6.75987e-11	1.20115e-08
si:ch211-160f23.7	protein_coding	20.7263	-6.3758	7.84477e-11	1.38259e-08
atp6v1ba	protein_coding	1080.9	-1.15526	9.14925e-11	1.59949e-08
EIF3J (1 of many)	protein_coding	773.782	1.25849	1.05197e-10	1.82437e-08
si:dkey-159f12.2	protein_coding	300.106	2.55841	1.20327e-10	2.07019e-08
nrxn3b	protein_coding	107.158	-4.43418	1.25724e-10	2.14601e-08
lrit1b	protein_coding	22.2435	-7.43696	1.31727e-10	2.23093e-08
dut	protein_coding	4684.57	1.33873	1.34274e-10	2.25642e-08
prdx5	protein_coding	2019.47	1.45816	1.42924e-10	2.38332e-08
rassf4	protein_coding	67.4305	-4.41286	1.54231e-10	2.55223e-08
vdrb	protein_coding	264.86	2.231	1.62506e-10	2.66879e-08
ckbb	protein_coding	12934.4	-2.3945	1.63934e-10	2.67199e-08
si:dkeyp-106c3.2	protein_coding	114.269	2.1351	1.75162e-10	2.8337e-08
mpp6b	protein_coding	359.409	-1.92867	1.77142e-10	2.8445e-08
nop10	protein_coding	2926.11	2.00168	1.82202e-10	2.90424e-08
clstn3	protein_coding	160.284	-2.89471	1.88318e-10	2.97982e-08
rpl4	protein_coding	12878.2	1.1296	1.96553e-10	3.06538e-08
CT009620.1	protein_coding	7402.97	1.34913	1.95287e-10	3.06538e-08
cyp26a1	protein_coding	197.952	3.88417	2.17049e-10	3.29669e-08
rpl11	protein_coding	5723.05	1.67062	2.17328e-10	3.29669e-08
si:ch211-212d10.2	protein_coding	80.2994	-1.88027	2.17468e-10	3.29669e-08
prrt2	protein_coding	150.348	-3.64146	2.13902e-10	3.29669e-08
arhgap12a	protein_coding	25.3973	-3.63372	2.32168e-10	3.4951e-08
gli2a	protein_coding	154.892	1.61136	2.36786e-10	3.54003e-08
hist1h2a3	protein_coding	789.875	3.19082	2.40199e-10	3.56645e-08
grip1	protein_coding	239.726	-1.47693	2.47628e-10	3.60274e-08
si:dkey-24p1.6	protein_coding	37.4013	-8.1917	2.44323e-10	3.60274e-08
fkbp3	protein_coding	1394.5	1.10612	2.46964e-10	3.60274e-08
ndrg3a	protein_coding	373.703	-1.27328	2.50863e-10	3.60713e-08
cuedc1a	protein_coding	273.185	-1.64942	2.51258e-10	3.60713e-08
AP3B2	protein_coding	223.104	-2.07921	2.6315e-10	3.753e-08
isl1	protein_coding	2073.25	-2.02891	2.74414e-10	3.87616e-08
elovl4b	protein_coding	1183.45	-2.47056	2.75362e-10	3.87616e-08
unc5b	protein_coding	341.207	1.63753	2.82463e-10	3.92514e-08
si:ch211-113a14.19	protein_coding	421.356	3.06733	2.80961e-10	3.92514e-08
rps7	protein_coding	11826.9	1.50052	3.02521e-10	4.17711e-08
si:ch211-108d22.2	protein_coding	513.051	2.16831	3.89653e-10	5.34613e-08
zgc:173552	protein_coding	2889.35	2.8473	4.2833e-10	5.83983e-08
rpl26	protein_coding	10561	1.68069	4.69531e-10	6.36156e-08
zgc:173552	protein_coding	15678.3	2.78492	4.7735e-10	6.42732e-08
selenoh	protein_coding	2987.9	1.42643	4.89881e-10	6.55533e-08
btbd6a	protein_coding	167.574	-2.00643	5.21616e-10	6.93717e-08
gadd45ba	protein_coding	423.841	1.84813	5.28798e-10	6.98981e-08
nme2b.1	protein_coding	11050.9	1.592	5.43379e-10	7.13901e-08
anos1a	protein_coding	38.0314	-5.58865	5.48962e-10	7.16892e-08
pmelb	protein_coding	2176.89	-2.27727	6.03611e-10	7.78874e-08
micu3b	protein_coding	103.06	-2.3488	6.25441e-10	8.02267e-08
znf384l	protein_coding	491.537	1.15706	6.30228e-10	8.03651e-08
ipcef1	protein_coding	36.031	3.31796	6.52408e-10	8.27071e-08
cdk5r2a	protein_coding	64.3386	-3.97819	6.94211e-10	8.74948e-08
rbp3	protein_coding	44.0788	-4.43204	7.05555e-10	8.84105e-08
ppil3	protein_coding	743.503	1.46558	7.23968e-10	9.01964e-08
cyp26c1	protein_coding	792.382	1.95077	7.37723e-10	9.13849e-08
CT583672.1	lincRNA	158.341	1.28553	7.44477e-10	9.16975e-08
sod1	protein_coding	1849.23	1.58441	7.55972e-10	9.25874e-08
mt2	protein_coding	22.4267	4.76743	7.664e-10	9.33372e-08
atp6v1aa	protein_coding	792.221	-1.43052	7.76444e-10	9.36124e-08
CABZ01113373.1	protein_coding	16.4092	-5.69999	7.77296e-10	9.36124e-08
si:dkey-6i22.5	protein_coding	648.981	1.12562	7.84284e-10	9.39321e-08
slc1a7a	protein_coding	53.3059	-5.97187	7.98481e-10	9.5107e-08
hsf2	protein_coding	332.316	-1.15295	8.26862e-10	9.79493e-08
si:dkey-165a24.9	protein_coding	16.7333	-7.02505	8.71577e-10	1.02685e-07
si:ch73-215f7.1	protein_coding	1018.87	2.39379	8.76477e-10	1.02704e-07
stmn1a	protein_coding	12277.4	1.24658	8.83395e-10	1.02958e-07
hist1h2a11	protein_coding	564.102	3.29412	9.14607e-10	1.06026e-07
rnaseh2b	protein_coding	850.33	1.1776	9.69479e-10	1.11789e-07
plekhg5b	protein_coding	158.919	-2.5639	1.01355e-09	1.16253e-07
kcna4	protein_coding	14.3135	-6.80001	1.07031e-09	1.22117e-07
zgc:65895	protein_coding	141.542	-1.98635	1.0832e-09	1.2294e-07
tyrp1b	protein_coding	12105	-1.77731	1.09944e-09	1.23628e-07
junba	protein_coding	289.718	-2.83634	1.10067e-09	1.23628e-07
rpl5b	protein_coding	5486.81	1.27093	1.13964e-09	1.27346e-07
adi1	protein_coding	785.073	1.2296	1.1584e-09	1.28779e-07
si:ch73-376l24.3	protein_coding	430.395	1.16149	1.19616e-09	1.32298e-07
mad2l1	protein_coding	3382.12	1.39731	1.30469e-09	1.4315e-07
her4.1	protein_coding	3043.58	1.78607	1.30749e-09	1.4315e-07
tm6sf2	protein_coding	671.136	-3.05625	1.31606e-09	1.43364e-07
rfc1	protein_coding	12623.3	1.27358	1.35953e-09	1.47359e-07
rpl9	protein_coding	12669.3	1.28623	1.48652e-09	1.60019e-07
hist1h2a10	protein_coding	541.882	2.75047	1.49109e-09	1.60019e-07
abcc8	protein_coding	20.0453	-6.80788	1.55264e-09	1.65804e-07
rpl7	protein_coding	13050.5	1.30535	1.57066e-09	1.66906e-07
BX571839.1	protein_coding	134.227	3.04984	1.60694e-09	1.69928e-07
zgc:174862	protein_coding	178.016	-10.4459	1.66053e-09	1.74743e-07
dlgap1a	protein_coding	19.1981	-6.34594	1.69833e-09	1.77857e-07
calb2a	protein_coding	218.711	-2.90995	1.72017e-09	1.79278e-07
cx52.6	protein_coding	11.0782	-6.91841	1.81941e-09	1.88714e-07
neurl1ab	protein_coding	11.3895	-6.95729	1.84096e-09	1.89937e-07
BX530077.1	protein_coding	2987.01	1.37932	1.84873e-09	1.89937e-07
CU929070.1	processed_transcript	179.214	1.74235	1.90324e-09	1.94615e-07
CABZ01044277.1	protein_coding	19.1271	-5.5512	1.93168e-09	1.96596e-07
cdc6	protein_coding	586.095	1.48435	1.98565e-09	1.99737e-07
foxn4	protein_coding	4584.75	1.15323	1.97588e-09	1.99737e-07
adgrl1a	protein_coding	78.241	-3.34111	1.99018e-09	1.99737e-07
rplp1	protein_coding	38619.2	1.84853	2.17219e-09	2.16999e-07
edil3b	protein_coding	19.1583	-3.9828	2.20407e-09	2.19173e-07
si:ch211-191j22.3	protein_coding	1192.4	1.42068	2.25057e-09	2.22775e-07
sesn2	protein_coding	138.219	2.93847	2.28977e-09	2.24605e-07
akt3b	protein_coding	176.499	-1.95239	2.28671e-09	2.24605e-07
cd9a	protein_coding	353.739	-2.54374	2.31769e-09	2.26319e-07
gbx2	protein_coding	332.999	-2.25387	2.35525e-09	2.28956e-07
cavin2a	protein_coding	45.1613	-3.71584	2.45178e-09	2.37275e-07
her6	protein_coding	690.155	2.13538	2.60059e-09	2.50558e-07
rpl23a	protein_coding	7322.08	1.78821	2.79046e-09	2.67662e-07
mapkbp1	protein_coding	86.4703	-1.65217	2.97194e-09	2.83813e-07
rpl29	protein_coding	6412.61	2.22978	3.03677e-09	2.88732e-07
dpf1	protein_coding	93.0319	-2.08773	3.09076e-09	2.92519e-07
supt4h1	protein_coding	2193.89	1.46754	3.10358e-09	2.92519e-07
cacna2d4a	protein_coding	10.2641	-6.81105	3.15732e-09	2.96296e-07
hes2.2	protein_coding	4471.96	1.15098	3.19077e-09	2.98144e-07
vgll4b	protein_coding	708.259	1.24395	3.22336e-09	2.99897e-07
CABZ01030107.1	protein_coding	53.9458	4.22288	3.29192e-09	3.04967e-07
rpl26	protein_coding	11369.6	1.59598	3.31871e-09	3.06141e-07
rps5	protein_coding	18175.5	1.44619	3.45006e-09	3.16909e-07
aff4	protein_coding	217.189	-1.15672	3.53118e-09	3.22992e-07
plgrkt	protein_coding	699.047	1.86772	3.60132e-09	3.28023e-07
rbfox3b	protein_coding	11.3436	-6.45925	3.65808e-09	3.31799e-07
sav1	protein_coding	158.581	1.32089	3.76257e-09	3.39854e-07
phc2b	protein_coding	176.65	-1.68356	3.82997e-09	3.44507e-07
rpl36a	protein_coding	6705.57	1.79542	3.86205e-09	3.45957e-07
rplp2l	protein_coding	11033.7	1.94482	3.90393e-09	3.48269e-07
serf2	protein_coding	4371.76	1.44256	3.92255e-09	3.48496e-07
rpl18a	protein_coding	23704	1.68623	4.22876e-09	3.74168e-07
rps20	processed_transcript	37864.7	1.82703	4.35256e-09	3.83556e-07
rnaseh2a	protein_coding	1560.93	1.23538	4.39891e-09	3.86071e-07
slc7a8b	protein_coding	11.3951	-6.95849	4.44329e-09	3.86834e-07
rps2	protein_coding	35604	1.29059	4.43504e-09	3.86834e-07
zgc:173552	protein_coding	104.158	3.35525	4.57735e-09	3.96912e-07
COX7A2 (1 of many)	protein_coding	1084.48	2.0812	4.61424e-09	3.98516e-07
si:dkey-108k21.19	protein_coding	496.08	2.8722	4.73826e-09	4.07603e-07
acta1b	protein_coding	70.649	-3.95715	4.83001e-09	4.12224e-07
si:ch211-129p13.1	protein_coding	180.246	-3.28742	4.81909e-09	4.12224e-07
rpl8	protein_coding	15454.1	1.38192	5.00505e-09	4.24573e-07
zgc:194627	protein_coding	492.649	2.94105	5.01387e-09	4.24573e-07
cdkn1ca	protein_coding	2281.13	1.60996	5.05436e-09	4.26336e-07
stap2a	protein_coding	281.668	-2.67981	5.49243e-09	4.61492e-07
slc30a8	protein_coding	15.392	-6.42634	5.51685e-09	4.61754e-07
rpl30	protein_coding	10113.2	1.79181	5.56753e-09	4.64204e-07
rpl23	protein_coding	8331.71	1.801	5.61198e-09	4.66117e-07
ran	protein_coding	17710.4	1.04143	5.65067e-09	4.67539e-07
cntn3a.1	protein_coding	21.6915	-5.48442	5.68967e-09	4.68976e-07
tcp11l2	protein_coding	167.614	-1.2991	5.73025e-09	4.70531e-07
ccdc85a	protein_coding	26.3868	-5.1851	5.86246e-09	4.79572e-07
si:ch211-113a14.11	protein_coding	1009.63	2.63217	5.91329e-09	4.81911e-07
MZT1	protein_coding	1333.32	1.30536	6.01982e-09	4.88677e-07
zgc:173552	protein_coding	183.563	2.39854	6.04139e-09	4.88677e-07
ino80	protein_coding	3409.88	1.76847	6.13449e-09	4.94363e-07
pane1	protein_coding	1442.46	1.28479	6.16212e-09	4.9475e-07
ddah2	protein_coding	1653.64	-1.33531	6.46695e-09	5.17308e-07
BX547992.1	protein_coding	146.71	2.91116	7.07552e-09	5.63909e-07
rps3a	protein_coding	12026.7	1.19727	7.159e-09	5.68472e-07
mibp	protein_coding	7841.63	1.29472	7.25705e-09	5.74155e-07
snrpd1	protein_coding	6177.68	1.7504	7.31387e-09	5.76546e-07
rpl17	protein_coding	5705.29	1.51482	7.34723e-09	5.77077e-07
si:ch211-113a14.22	protein_coding	233.111	3.05025	7.46057e-09	5.83864e-07
rps6	protein_coding	11833.8	1.19087	7.48981e-09	5.84044e-07
si:dkey-170l10.1	protein_coding	305.107	1.44486	7.66654e-09	5.93554e-07
chac1	protein_coding	2952.58	2.02548	7.6438e-09	5.93554e-07
vangl1	protein_coding	56.0576	-3.10059	8.02288e-09	6.18933e-07
rpl13	protein_coding	9947.06	1.56282	8.23739e-09	6.3099e-07
rps12	protein_coding	18986.7	1.815	8.43492e-09	6.41587e-07
rpl13a	protein_coding	8086.46	1.54451	8.51981e-09	6.45778e-07
ssx2ipa	protein_coding	127.723	-1.90152	8.75866e-09	6.61569e-07
rps15a	protein_coding	9432.13	1.77775	9.38935e-09	7.06744e-07
si:dkey-30k22.7	protein_coding	38.8832	-2.24269	9.56374e-09	7.1738e-07
rpl15	protein_coding	11769.4	1.60045	9.72457e-09	7.2656e-07
si:dkeyp-106c3.2	protein_coding	202.101	1.6595	9.75316e-09	7.2656e-07
rpl34	protein_coding	11045.9	1.66779	1.01213e-08	7.50711e-07
zgc:153284	protein_coding	13924.8	1.78724	1.01466e-08	7.50711e-07
rab1bb	protein_coding	498.836	-1.42444	1.0287e-08	7.55938e-07
si:dkey-108k21.21	protein_coding	796.232	3.03854	1.02839e-08	7.55938e-07
AL929237.2	lincRNA	129.262	1.92022	1.04347e-08	7.64204e-07
CR354435.1	protein_coding	165.624	2.42751	1.05287e-08	7.68488e-07
cntn4	protein_coding	26.6313	-6.04217	1.05669e-08	7.68687e-07
elmo1	protein_coding	1844.46	-1.36577	1.07337e-08	7.76067e-07
tdh2	protein_coding	66.4272	-3.9406	1.08226e-08	7.79439e-07
foxo6a	protein_coding	21.8654	-4.24735	1.08713e-08	7.80354e-07
rps16	protein_coding	12674.4	1.83327	1.12213e-08	8.02823e-07
gadd45gb.1	protein_coding	5150.07	1.25427	1.14756e-08	8.18315e-07
kcnd2	protein_coding	18.895	-7.20062	1.19704e-08	8.50799e-07
rpl18	protein_coding	14142.6	1.60031	1.21015e-08	8.54514e-07
rps24	protein_coding	6181.64	1.65277	1.20805e-08	8.54514e-07
aldh3b2	protein_coding	43.5042	-4.43943	1.22743e-08	8.63903e-07
psma2	protein_coding	2969.79	1.03233	1.25503e-08	8.80473e-07
rps18	protein_coding	7484.12	1.60076	1.2657e-08	8.85092e-07
bcl6ab	protein_coding	57.7128	2.09057	1.2848e-08	8.95558e-07
hist1h2a3	protein_coding	637.379	2.62768	1.38875e-08	9.64914e-07
BX510941.2	protein_coding	90.5805	1.93869	1.39352e-08	9.65135e-07
kcnma1a	protein_coding	113.771	-2.89382	1.43491e-08	9.90637e-07
rpl37	protein_coding	10752	2.07332	1.50014e-08	1.03238e-06
si:dkey-151g10.6	protein_coding	33729.4	1.98394	1.53787e-08	1.055e-06
CR352220.1	protein_coding	2889.42	1.37335	1.55476e-08	1.06322e-06
NINJ1	protein_coding	151.444	1.92061	1.58277e-08	1.07897e-06
rps26l	protein_coding	4861.95	1.97896	1.60615e-08	1.08133e-06
kcnj11l	protein_coding	14.2248	-4.41427	1.6055e-08	1.08133e-06
atp5if1a	protein_coding	3077.13	1.81292	1.59646e-08	1.08133e-06
zgc:109982	protein_coding	12.3356	-7.07327	1.60618e-08	1.08133e-06
rps11	protein_coding	10290.4	1.67361	1.61561e-08	1.08307e-06
uba52	protein_coding	5587.02	1.78624	1.66687e-08	1.11183e-06
bmpr2b	protein_coding	184.434	-2.11764	1.67424e-08	1.11332e-06
sdhaf1	protein_coding	99.6591	1.74824	1.68954e-08	1.12006e-06
rpl22	protein_coding	6200.42	1.64587	1.70615e-08	1.12762e-06
rps25	protein_coding	5085.63	1.75465	1.71708e-08	1.13139e-06
rps28	protein_coding	8903.27	1.98211	1.77699e-08	1.16732e-06
FP325123.1	protein_coding	297.889	3.2833	1.83414e-08	1.20123e-06
lrrfip1b	protein_coding	99.244	-2.43076	1.91966e-08	1.25345e-06
rpl27	protein_coding	7526.66	1.81889	1.94522e-08	1.26632e-06
si:ch211-286b5.5	protein_coding	1263.16	1.18998	2.01974e-08	1.30733e-06
zgc:171759	protein_coding	871.185	3.00309	2.02027e-08	1.30733e-06
rps8a	protein_coding	11846.5	1.32045	2.02862e-08	1.30882e-06
RPL37A	protein_coding	14656.1	1.9311	2.13398e-08	1.37272e-06
spata7	protein_coding	112.735	-1.79286	2.15312e-08	1.38092e-06
si:dkey-108k21.14	protein_coding	776.32	2.65377	2.19807e-08	1.4056e-06
nr2f5	protein_coding	161.619	-1.7706	2.28257e-08	1.45534e-06
RIC3	protein_coding	19.5073	-6.76249	2.30673e-08	1.46643e-06
RPS17	protein_coding	4051.45	1.86145	2.33764e-08	1.48174e-06
zgc:77752	protein_coding	10.1657	-6.79286	2.36202e-08	1.49282e-06
rnf130	protein_coding	293.387	-1.5151	2.37364e-08	1.4935e-06
rpl36	protein_coding	17282.9	1.82795	2.38375e-08	1.4935e-06
CR759875.1	protein_coding	3499.91	1.33681	2.38323e-08	1.4935e-06
shank3a	protein_coding	20.5421	-4.07037	2.40408e-08	1.50189e-06
rps3	protein_coding	10684.1	1.34923	2.48349e-08	1.54704e-06
CU929294.1	processed_transcript	30.4021	-5.6666	2.54591e-08	1.58138e-06
gpr61	protein_coding	10.0874	-6.7867	2.56625e-08	1.58946e-06
si:ch211-113a14.19	protein_coding	723.013	2.46073	2.61986e-08	1.61804e-06
ptgdsb.1	protein_coding	39.1617	3.06863	2.65862e-08	1.63685e-06
nptnb	protein_coding	239.759	-2.33925	2.66542e-08	1.63685e-06
rpl35a	protein_coding	8997.55	1.89471	2.70989e-08	1.65946e-06
atp6v1h	protein_coding	755.832	-1.08695	2.73208e-08	1.66725e-06
her4.3	protein_coding	3154.58	1.65359	2.73799e-08	1.66725e-06
rab15	protein_coding	81.4442	-2.6379	2.78067e-08	1.6885e-06
rps27a	protein_coding	11633.8	1.61944	2.85879e-08	1.73109e-06
rpl39	protein_coding	9439.53	1.98695	2.97822e-08	1.79838e-06
ezrb	protein_coding	275.937	-1.25667	3.04645e-08	1.83447e-06
gmnn	protein_coding	415.346	1.66464	3.11516e-08	1.87065e-06
eef1da	protein_coding	1331.13	1.36601	3.13669e-08	1.87838e-06
myo10l1	protein_coding	21.4153	-5.70476	3.17981e-08	1.89895e-06
camk2d2	protein_coding	163.071	-3.36891	3.20612e-08	1.90417e-06
CU855930.1	antisense	255.196	1.8008	3.20272e-08	1.90417e-06
rps23	protein_coding	8503.18	1.69929	3.21854e-08	1.90633e-06
rasal2	protein_coding	683.915	1.05321	3.25359e-08	1.92183e-06
atxn2	protein_coding	119.644	-1.46157	3.2681e-08	1.92516e-06
rack1	protein_coding	13983.3	1.17784	3.38825e-08	1.99053e-06
BX005305.5	protein_coding	41.6205	-6.09599	3.48977e-08	2.04463e-06
napba	protein_coding	43.2137	-3.4762	3.54807e-08	2.06761e-06
rpl24	protein_coding	3600.09	1.71797	3.54736e-08	2.06761e-06
tmem255a	protein_coding	59.6228	-3.11497	3.59242e-08	2.08784e-06
rpl10a	protein_coding	12175.6	1.28702	3.62202e-08	2.09942e-06
hells	protein_coding	1028.15	1.31974	3.66816e-08	2.12049e-06
h3f3b.1	protein_coding	34650.3	1.26449	3.72483e-08	2.14752e-06
sox9b	protein_coding	1239.47	1.14104	3.78328e-08	2.17544e-06
BX936337.1	lincRNA	748.04	2.45997	3.92321e-08	2.24993e-06
rps29	protein_coding	6557.74	2.0189	3.93933e-08	2.25322e-06
si:ch211-218c6.8	protein_coding	158.387	1.51464	3.96137e-08	2.25986e-06
si:ch211-214j24.9	protein_coding	203.224	-2.1881	3.99579e-08	2.27351e-06
celf3a	protein_coding	1278.18	-1.71315	4.06198e-08	2.30512e-06
frs2a	protein_coding	40.6681	-3.1748	4.1936e-08	2.3736e-06
celf5a	protein_coding	353.852	-2.45537	4.39526e-08	2.48126e-06
si:dkey-283b15.2	protein_coding	85.2441	-4.38669	4.43984e-08	2.49992e-06
zc4h2	protein_coding	2523.04	-1.47285	4.66544e-08	2.6082e-06
rpl10	protein_coding	10893.8	1.54391	4.65855e-08	2.6082e-06
irx4b	protein_coding	196.6	-2.21601	4.66824e-08	2.6082e-06
si:ch211-113a14.19	protein_coding	554.824	2.77155	4.74684e-08	2.6453e-06
rpl32	protein_coding	23465.4	1.62569	4.82013e-08	2.67925e-06
si:ch73-86n18.1	protein_coding	279.755	-1.53298	4.86575e-08	2.69769e-06
rps9	protein_coding	7900.27	1.43071	5.06494e-08	2.80096e-06
doc2b	protein_coding	21.5502	-5.2638	5.10714e-08	2.81711e-06
lmo4b	protein_coding	869.37	-2.09014	5.14068e-08	2.82842e-06
rpl6	protein_coding	11096.7	1.3168	5.17593e-08	2.83577e-06
slc29a1a	protein_coding	952.633	1.17597	5.1802e-08	2.83577e-06
tmem108	protein_coding	678.354	-1.3328	5.27402e-08	2.87986e-06
cenpx	protein_coding	628.573	2.12457	5.30181e-08	2.88776e-06
rpl12	protein_coding	7435.78	1.43255	5.38779e-08	2.92723e-06
fabp7a	protein_coding	94803.5	1.2815	5.56442e-08	3.00659e-06
spata22	protein_coding	20.6177	-4.65832	5.57491e-08	3.00659e-06
cacna2d4a	protein_coding	10.6486	-6.86302	5.57547e-08	3.00659e-06
shisa6	protein_coding	10.5866	-5.86525	5.60742e-08	3.01632e-06
snx19a	protein_coding	11.633	-6.4911	5.64864e-08	3.03097e-06
ccnd1	protein_coding	9007.08	1.18667	5.81463e-08	3.11233e-06
zgc:165555	protein_coding	101.731	3.63881	6.01643e-08	3.21242e-06
rps14	protein_coding	7869.18	1.63387	6.06323e-08	3.22154e-06
CU929312.1	lincRNA	39.9501	-3.87917	6.11668e-08	3.24199e-06
hist1h2a11	protein_coding	422.548	2.9423	6.13679e-08	3.24472e-06
si:dkeyp-41f9.4	protein_coding	221.066	-3.74255	6.21496e-08	3.27805e-06
snrpg	protein_coding	4759.94	1.7748	6.24665e-08	3.28677e-06
prg4a	protein_coding	155.398	1.55673	6.33329e-08	3.32429e-06
spc25	protein_coding	1303.85	1.02598	6.38777e-08	3.33672e-06
CABZ01005379.1	lincRNA	1411.27	1.38311	6.38111e-08	3.33672e-06
rpl38	protein_coding	4332.15	1.92461	6.6306e-08	3.45525e-06
si:dkey-13n23.3	protein_coding	78.3872	1.98874	6.82616e-08	3.54862e-06
rpl28	protein_coding	7373.56	1.75932	6.94177e-08	3.60009e-06
CABZ01007829.1	protein_coding	54.0784	1.78829	7.07271e-08	3.65924e-06
rps17	protein_coding	4753.61	1.67657	7.36517e-08	3.79245e-06
fth1a	protein_coding	6895.52	1.05278	7.46959e-08	3.8371e-06
rhbdl3	protein_coding	122.325	-2.62875	7.49423e-08	3.84066e-06
cdkn1cb	protein_coding	394.285	2.48918	7.55155e-08	3.86091e-06
si:ch211-183d21.3	protein_coding	15.0452	-4.61029	7.59115e-08	3.87202e-06
tpt1	protein_coding	23125.6	1.13711	7.75991e-08	3.93956e-06
cxcr4a	protein_coding	76.5078	2.92046	8.01985e-08	4.06202e-06
dmtn	protein_coding	108.335	-2.48329	8.08741e-08	4.08669e-06
rpl35	protein_coding	9461.52	1.77629	8.21685e-08	4.13283e-06
serpine3	protein_coding	15.2134	-5.443	8.20653e-08	4.13283e-06
lamp1b	protein_coding	339.276	-1.07505	8.25274e-08	4.14127e-06
si:ch211-175f12.2	protein_coding	10.4993	-6.83881	8.33353e-08	4.17215e-06
rps19	protein_coding	7847.8	1.78922	8.43881e-08	4.21513e-06
glra2	protein_coding	10.1613	-6.79022	8.46373e-08	4.21785e-06
rplp2	protein_coding	5324.43	1.79534	9.04182e-08	4.49561e-06
rps21	protein_coding	8435.48	1.95214	9.08036e-08	4.50444e-06
cks1b	protein_coding	2624.74	1.21232	9.15849e-08	4.5225e-06
ctdspl2a	protein_coding	413.429	1.02604	9.13945e-08	4.5225e-06
tbx21	protein_coding	11.2399	-6.9371	9.21203e-08	4.5386e-06
zdhhc8b	protein_coding	198.477	-1.636	9.39303e-08	4.60683e-06
oaz1b	protein_coding	5399.99	-1.24967	9.38493e-08	4.60683e-06
wipf2b	protein_coding	429.329	1.44868	9.50385e-08	4.65066e-06
lrrc24	protein_coding	14.5247	-6.32383	9.66126e-08	4.71705e-06
phactr3a	protein_coding	67.8521	-3.32433	9.83474e-08	4.79095e-06
adh8b	protein_coding	204.371	-2.27829	9.90707e-08	4.81537e-06
bida	protein_coding	500.449	1.39682	1.0219e-07	4.95586e-06
rpl19	protein_coding	22671.5	1.17664	1.0305e-07	4.97753e-06
ascl1a	protein_coding	2463.74	1.62263	1.03096e-07	4.97753e-06
atp6v0a1a	protein_coding	312.497	-1.07128	1.03479e-07	4.97912e-06
cyth1b	protein_coding	202.253	-1.71098	1.03588e-07	4.97912e-06
si:ch211-15b10.6	protein_coding	809.028	1.68724	1.0488e-07	5.00792e-06
CU457819.1	protein_coding	957.749	2.71356	1.04874e-07	5.00792e-06
rpl14	protein_coding	3100.35	1.63966	1.09223e-07	5.20382e-06
nsl1	protein_coding	564.723	1.09225	1.12881e-07	5.35086e-06
zgc:162944	protein_coding	1235.63	1.22527	1.1392e-07	5.36859e-06
zgc:153405	protein_coding	6386.13	2.2952	1.13895e-07	5.36859e-06
btf3	protein_coding	7215.13	1.10898	1.15705e-07	5.44089e-06
faua	protein_coding	9451.97	1.7467	1.16245e-07	5.45446e-06
rnd1b	protein_coding	278.16	-2.35113	1.17451e-07	5.49914e-06
rnaseh2c	protein_coding	769.467	2.73103	1.17885e-07	5.50758e-06
rpsa	protein_coding	27972.9	1.04211	1.1984e-07	5.58688e-06
pdlim5a	protein_coding	25.6852	-3.34319	1.22858e-07	5.71528e-06
zbtb10	protein_coding	143.901	-2.05769	1.24303e-07	5.7701e-06
meaf6	protein_coding	3460.8	1.07625	1.24625e-07	5.7727e-06
cdca5	protein_coding	1281	1.08222	1.25526e-07	5.80202e-06
nup37	protein_coding	926.851	1.26671	1.26594e-07	5.83896e-06
hist1h2a4	protein_coding	185.055	3.11203	1.27206e-07	5.85471e-06
TXN	protein_coding	11607.8	1.48097	1.27917e-07	5.87495e-06
CR450832.1	protein_coding	46.314	-2.88795	1.28586e-07	5.89225e-06
eri2	protein_coding	211.95	1.57188	1.28837e-07	5.89225e-06
nlgn1	protein_coding	19.2109	-5.59266	1.3257e-07	6.05023e-06
cenph	protein_coding	506.738	1.35166	1.33795e-07	6.09328e-06
si:ch211-156l18.8	protein_coding	42.1236	-5.03402	1.35768e-07	6.17018e-06
faub	protein_coding	497.526	1.52926	1.36403e-07	6.18608e-06
rps27.1	protein_coding	15857.8	1.50864	1.40897e-07	6.37654e-06
gins1	protein_coding	385.127	1.33618	1.43582e-07	6.48453e-06
rp2	protein_coding	263.922	-1.78675	1.44345e-07	6.50544e-06
LO018128.1	protein_coding	690.578	2.08002	1.50127e-07	6.75196e-06
gnai2b	protein_coding	134.625	-2.11557	1.53527e-07	6.89058e-06
gria1b	protein_coding	17.2863	-6.18415	1.53918e-07	6.89387e-06
CU459186.3	protein_coding	65.7802	2.49361	1.55265e-07	6.93985e-06
ppfia2	protein_coding	24.8876	-4.25408	1.58723e-07	7.07981e-06
gins2	protein_coding	851.471	1.43572	1.63152e-07	7.26246e-06
rad51	protein_coding	636.292	1.0324	1.64646e-07	7.31393e-06
zgc:110224	protein_coding	466.32	1.70473	1.66686e-07	7.38941e-06
dnajc19	protein_coding	605.895	1.24388	1.69139e-07	7.46763e-06
casz1	protein_coding	78.1695	-2.38809	1.70865e-07	7.52848e-06
si:dkey-108k21.10	protein_coding	4258.32	2.11646	1.72281e-07	7.57547e-06
gnb5b	protein_coding	108.306	-4.09287	1.73892e-07	7.6154e-06
CU302316.1	protein_coding	94.2659	1.48412	1.73857e-07	7.6154e-06
rhocb	protein_coding	1272.47	1.01186	1.75612e-07	7.65978e-06
pttg1	protein_coding	453.386	1.33294	1.75379e-07	7.65978e-06
pcdh2ab2	protein_coding	396.692	-1.73093	1.79945e-07	7.83304e-06
rbm38	protein_coding	299.93	-1.67522	1.81749e-07	7.87991e-06
zdhhc15b	protein_coding	268.721	-1.38882	1.83252e-07	7.92181e-06
BX547934.2	protein_coding	256.031	1.82947	1.83446e-07	7.92181e-06
id2b	protein_coding	118.634	-2.78124	1.86422e-07	8.01838e-06
evlb	protein_coding	88.277	-2.23702	1.86249e-07	8.01838e-06
magoh	protein_coding	3701.48	1.94413	1.90132e-07	8.16173e-06
rogdi	protein_coding	293.394	-1.48088	1.94311e-07	8.32464e-06
elovl4a	protein_coding	1382.29	-1.29928	1.9619e-07	8.3565e-06
higd2a	protein_coding	725.558	1.60375	1.95919e-07	8.3565e-06
mylk4b	protein_coding	10.5753	-6.85179	1.96596e-07	8.3565e-06
NC_002333.24	Mt_tRNA	262.903	1.56543	1.9632e-07	8.3565e-06
NC_002333.18	Mt_tRNA	2244.96	2.39097	1.98139e-07	8.40561e-06
CR847563.1	sense_intronic	19.9005	-7.27953	2.01981e-07	8.55184e-06
zgc:193742	protein_coding	464.494	1.71575	2.02488e-07	8.5566e-06
CU467861.1	processed_transcript	271.957	1.51867	2.13975e-07	9.00688e-06
pin1	protein_coding	3658.65	1.01774	2.1719e-07	9.11724e-06
si:dkey-108k21.24	protein_coding	85.1104	2.6086	2.17438e-07	9.11724e-06
RIMS2	protein_coding	43.3347	-2.73918	2.18445e-07	9.14178e-06
NC_002333.13	Mt_tRNA	1815.57	2.35078	2.22483e-07	9.28517e-06
BX324227.1	antisense	14.4509	-3.76605	2.22728e-07	9.28517e-06
si:dkey-5n7.2	protein_coding	95.7084	1.77298	2.28231e-07	9.49636e-06
rpl7a	protein_coding	16211	1.18158	2.3438e-07	9.71488e-06
magi3a	protein_coding	83.4191	-1.6328	2.37377e-07	9.82036e-06
notch1a	protein_coding	2053.69	1.32905	2.43509e-07	1.00548e-05
zgc:153395	protein_coding	14.6362	-6.35132	2.46959e-07	1.01779e-05
hes2.1	protein_coding	301.345	1.40216	2.47557e-07	1.01832e-05
rpl22l1	protein_coding	1757.19	1.40238	2.48533e-07	1.01851e-05
gabrp	protein_coding	18.5611	-6.22232	2.48542e-07	1.01851e-05
si:dkeyp-118h3.6	protein_coding	320.13	1.17317	2.52719e-07	1.03367e-05
zgc:172282	protein_coding	12.5227	-5.29192	2.55682e-07	1.04382e-05
ankrd39	protein_coding	110.047	2.54746	2.60405e-07	1.05911e-05
CABZ01117348.1	protein_coding	17.5948	-3.38723	2.60337e-07	1.05911e-05
hist1h2a3	protein_coding	166.396	2.78634	2.62908e-07	1.06729e-05
BX469885.1	antisense	60.4499	2.04358	2.65413e-07	1.07545e-05
cntnap1	protein_coding	18.6386	-4.4512	2.70188e-07	1.09275e-05
nol4la	protein_coding	536.738	-2.48126	2.73852e-07	1.10551e-05
rundc3ab	protein_coding	134.325	-1.7402	2.75239e-07	1.10904e-05
lhx9	protein_coding	336.171	-1.89016	2.76743e-07	1.11303e-05
si:ch1073-170o4.1	protein_coding	112.984	1.63474	2.84957e-07	1.14011e-05
si:ch211-163b2.4	protein_coding	43.957	-2.86314	2.85054e-07	1.14011e-05
si:ch73-368j24.11	protein_coding	720.38	2.04059	2.84368e-07	1.14011e-05
si:dkey-38p12.3	protein_coding	208.603	-1.4489	2.86257e-07	1.14281e-05
bnip4	protein_coding	407.27	2.67695	2.88427e-07	1.14936e-05
si:ch73-256j6.4	protein_coding	59.4449	5.16121	2.94566e-07	1.17167e-05
dscama	protein_coding	218.939	-2.19329	2.96859e-07	1.17826e-05
vsnl1b	protein_coding	36.3377	-4.33342	2.9731e-07	1.17826e-05
prom1b	protein_coding	122.369	-3.7784	3.07126e-07	1.21494e-05
lingo4b	protein_coding	67.3667	-3.84781	3.08013e-07	1.21623e-05
arl4d	protein_coding	295.37	-2.49285	3.08586e-07	1.21628e-05
rps13	protein_coding	10258.5	1.60362	3.108e-07	1.22278e-05
dock3	protein_coding	102.961	-3.51687	3.11998e-07	1.22527e-05
taf15	protein_coding	1875.47	1.11019	3.1281e-07	1.22624e-05
rpl21	protein_coding	7225.95	1.58836	3.21953e-07	1.2598e-05
pigp	protein_coding	624.924	1.98735	3.27768e-07	1.27809e-05
prdm13	protein_coding	945.238	-1.80486	3.27806e-07	1.27809e-05
slc7a4	protein_coding	22.1995	-3.60829	3.31461e-07	1.29002e-05
sub1a	protein_coding	5578.16	1.2589	3.36202e-07	1.30613e-05
rnd3a	protein_coding	401.653	-1.52461	3.37287e-07	1.308e-05
BX119902.1	processed_transcript	176.173	-1.78712	3.44926e-07	1.33523e-05
dcun1d2a	protein_coding	155.436	-1.16192	3.46298e-07	1.33816e-05
polr2f	protein_coding	1273.26	1.00543	3.51278e-07	1.35498e-05
ing5b	protein_coding	175.423	1.20144	3.52177e-07	1.35604e-05
BX005340.1	antisense	646.746	1.12621	3.58207e-07	1.37681e-05
arpp19b	protein_coding	1687.32	1.12797	3.59182e-07	1.37811e-05
ehd2a	protein_coding	17.7135	-5.74231	3.61049e-07	1.38283e-05
si:ch211-163l21.7	protein_coding	73.9508	1.83245	3.97446e-07	1.51421e-05
lig1	protein_coding	2301.26	1.23666	3.96933e-07	1.51421e-05
mir363	miRNA	49.2622	2.34501	3.98371e-07	1.51507e-05
lim2.3	protein_coding	11.7007	-6.00382	4.03962e-07	1.53364e-05
gstm.1	protein_coding	508.748	1.09022	4.04801e-07	1.53414e-05
si:ch211-284b7.3	protein_coding	849.341	1.18767	4.0853e-07	1.54557e-05
abi1b	protein_coding	187.92	-1.26018	4.10351e-07	1.54706e-05
ndrg4	protein_coding	1729.29	-2.77389	4.10285e-07	1.54706e-05
slc44a5a	protein_coding	14.513	-5.38338	4.12955e-07	1.55417e-05
gdi1	protein_coding	1029.1	-1.4238	4.14089e-07	1.55574e-05
rrh	protein_coding	110.469	-1.61484	4.22904e-07	1.58611e-05
lrata	protein_coding	274.022	-2.14033	4.32716e-07	1.62011e-05
sema3aa	protein_coding	329.158	-1.93475	4.34318e-07	1.6233e-05
si:ch73-36p18.1	protein_coding	672.512	2.28758	4.7755e-07	1.78181e-05
ctnna2	protein_coding	335.56	-1.16905	4.80792e-07	1.79082e-05
madd	protein_coding	277.499	-1.43354	4.82226e-07	1.79309e-05
zgc:165555	protein_coding	125.671	2.82567	4.88382e-07	1.81287e-05
her4.2	protein_coding	4634.22	1.45165	4.9711e-07	1.84211e-05
smox	protein_coding	693.598	-1.34677	4.9927e-07	1.84696e-05
stx6	protein_coding	834.799	-1.11764	5.17405e-07	1.9043e-05
msx1a	protein_coding	59.0748	2.03299	5.16614e-07	1.9043e-05
NC_002333.1	Mt_tRNA	1134.34	2.21243	5.21798e-07	1.91426e-05
CR388189.1	processed_transcript	13.3841	3.76962	5.21878e-07	1.91426e-05
clec19a	protein_coding	259.634	1.87327	5.29323e-07	1.93829e-05
fam167aa	protein_coding	12.9168	-6.15167	5.37248e-07	1.96399e-05
ptprdb	protein_coding	207.292	-2.59716	5.65994e-07	2.06212e-05
CU694197.1	lincRNA	2657.3	1.65831	5.75428e-07	2.08947e-05
hist1h2a6	protein_coding	420.721	2.27961	5.75127e-07	2.08947e-05
CABZ01092282.1	protein_coding	18.0383	-4.66709	5.76623e-07	2.09031e-05
pold3	protein_coding	972.191	1.18345	5.86093e-07	2.11755e-05
si:dkey-33c14.7	protein_coding	83.6582	2.85643	6.02518e-07	2.17327e-05
FP067440.1	lincRNA	33.572	2.58668	6.0868e-07	2.19185e-05
aifm4	protein_coding	58.5333	-2.42114	6.24593e-07	2.24171e-05
hid1a	protein_coding	16.8208	-4.79781	6.26369e-07	2.24437e-05
LO017845.1	protein_coding	42.7547	-2.81583	6.28899e-07	2.24971e-05
fthl31	protein_coding	3132.85	1.41861	6.40727e-07	2.28825e-05
foxp2	protein_coding	314.843	-1.76803	6.44204e-07	2.29688e-05
CSMD3	protein_coding	24.3347	-5.32453	6.46614e-07	2.30169e-05
ipo7	protein_coding	1637.06	1.02454	6.49828e-07	2.30934e-05
eif3f	protein_coding	2449.67	1.06454	6.52446e-07	2.31485e-05
myo9aa	protein_coding	85.4635	-2.03131	6.64475e-07	2.35368e-05
BX569796.1	protein_coding	1793.24	1.24451	6.85655e-07	2.42473e-05
fez1	protein_coding	548.62	-1.88137	6.9063e-07	2.43835e-05
ten1	protein_coding	308.289	1.72476	6.95463e-07	2.45142e-05
mtcl1	protein_coding	151.355	-1.71685	7.21073e-07	2.53757e-05
tert	protein_coding	232.123	1.66792	7.33359e-07	2.57662e-05
hpca	protein_coding	327.496	-1.43344	7.36664e-07	2.58405e-05
plcxd2	protein_coding	15.7984	-4.7107	7.54609e-07	2.63421e-05
atp6v1ab	protein_coding	355.437	-1.41391	7.53273e-07	2.63421e-05
pcdh1gb2	protein_coding	425.518	-2.24078	7.5359e-07	2.63421e-05
rad9a	protein_coding	257.808	1.13304	7.59045e-07	2.64543e-05
cspg5b	protein_coding	1312.6	-1.37655	7.7895e-07	2.71045e-05
raf1b	protein_coding	126.449	1.2082	7.82258e-07	2.71759e-05
tmem176l.1	protein_coding	122.807	1.68164	7.95475e-07	2.75468e-05
pax8	protein_coding	18.9301	7.24307	8.00864e-07	2.76892e-05
cks2	protein_coding	1117.23	1.46146	8.09663e-07	2.79044e-05
RF01268	scaRNA	51.2938	1.88901	8.29398e-07	2.8494e-05
dennd4a	protein_coding	99.7525	-2.22727	8.42096e-07	2.88388e-05
CT027638.1	lincRNA	16990.8	1.09157	8.44339e-07	2.887e-05
CR354435.2	protein_coding	106.477	3.2689	8.48095e-07	2.89528e-05
amotl2a	protein_coding	184.792	-1.29142	8.6694e-07	2.95496e-05
igsf21a	protein_coding	82.6729	-2.98227	8.72107e-07	2.9679e-05
btbd3a	protein_coding	141.179	1.53428	8.77853e-07	2.97401e-05
fhod3b	protein_coding	140.103	-2.26216	8.75788e-07	2.97401e-05
zgc:162989	protein_coding	63.5388	-4.07683	8.78019e-07	2.97401e-05
zgc:165555	protein_coding	348.787	3.1589	9.02534e-07	3.04753e-05
CABZ01086611.1	protein_coding	16.5464	-4.48247	9.20023e-07	3.10175e-05
dpysl5b	protein_coding	62.0698	-3.28003	9.28751e-07	3.12631e-05
zgc:110425	protein_coding	7884.32	1.7356	9.30346e-07	3.12683e-05
39142	protein_coding	210.351	-1.56761	9.3217e-07	3.12811e-05
si:ch211-191j22.8	protein_coding	18.2355	-4.4395	9.57355e-07	3.20766e-05
zgc:101569	protein_coding	204.825	1.35354	9.60971e-07	3.20985e-05
fam78ba	protein_coding	90.6087	-2.51517	9.60029e-07	3.20985e-05
neil1	protein_coding	316.935	1.39667	9.73849e-07	3.24287e-05
fzd1	protein_coding	179.866	1.37309	9.88328e-07	3.28101e-05
dtl	protein_coding	292.225	1.10521	9.9499e-07	3.29304e-05
ntng2b	protein_coding	10.7135	-5.51185	9.93797e-07	3.29304e-05
slc1a4	protein_coding	768.193	2.25602	1.00805e-06	3.32609e-05
cxcl12b	protein_coding	49.5548	2.44231	1.0243e-06	3.3746e-05
atf4a	protein_coding	3117.6	1.29243	1.03256e-06	3.39149e-05
hipk2	protein_coding	447.563	-1.3716	1.03549e-06	3.39598e-05
mob2b	protein_coding	151.118	-1.23245	1.04566e-06	3.42413e-05
si:dkey-56f14.7	protein_coding	334.121	-1.87238	1.05025e-06	3.43398e-05
chn2	protein_coding	10.4996	-5.86951	1.07951e-06	3.52434e-05
col8a2	protein_coding	11.4318	-6.46852	1.09193e-06	3.55954e-05
snrpf	protein_coding	4569.77	1.32992	1.10507e-06	3.59697e-05
fads2	protein_coding	131.849	1.59306	1.11198e-06	3.6086e-05
si:ch211-276i12.11	protein_coding	781.595	1.13091	1.11939e-06	3.62723e-05
eif1ad	protein_coding	417.911	1.20796	1.13843e-06	3.68341e-05
rab3c	protein_coding	197.468	-1.69468	1.14483e-06	3.69496e-05
fam50a	protein_coding	705.871	1.20751	1.18789e-06	3.82063e-05
zgc:112496	protein_coding	140.762	1.30722	1.19146e-06	3.82079e-05
CR847968.1	lincRNA	64.5631	-2.05943	1.18992e-06	3.82079e-05
oip5	protein_coding	461.794	1.27008	1.19549e-06	3.82804e-05
efna1b	protein_coding	389.194	-1.60364	1.20293e-06	3.84619e-05
pcdh1g14	protein_coding	98.7949	-1.72521	1.21558e-06	3.8809e-05
atp6v1c1a	protein_coding	448.384	-1.06636	1.22178e-06	3.89497e-05
rplp0	protein_coding	29536.9	1.05399	1.23581e-06	3.93391e-05
EML5	protein_coding	105.857	-2.67197	1.24172e-06	3.94692e-05
rnf169	protein_coding	203.449	1.04028	1.25047e-06	3.96892e-05
kif3cb	protein_coding	91.9211	-2.11381	1.26442e-06	4.00148e-05
zgc:175088	protein_coding	149.776	1.81648	1.27134e-06	4.01751e-05
rps26	protein_coding	4503.61	1.77764	1.2905e-06	4.06621e-05
pimr136	protein_coding	32.6972	3.88047	1.28974e-06	4.06621e-05
glmnb	protein_coding	97.3262	-2.27883	1.29878e-06	4.08044e-05
fanci	protein_coding	129.05	1.27542	1.31617e-06	4.09354e-05
ctbp2a	protein_coding	741.444	-1.65718	1.30557e-06	4.09354e-05
ccdc47	protein_coding	772.361	-1.07901	1.30945e-06	4.09354e-05
aipl1	protein_coding	16.8405	-4.9025	1.3146e-06	4.09354e-05
si:ch73-21g5.7	protein_coding	487.816	1.87787	1.31235e-06	4.09354e-05
agap2	protein_coding	11.4634	-5.99335	1.3135e-06	4.09354e-05
zgc:173552	protein_coding	95.8389	2.28969	1.30903e-06	4.09354e-05
bcl2l1	protein_coding	156.122	-1.35973	1.32581e-06	4.11761e-05
rdh8a	protein_coding	391.331	-2.255	1.34337e-06	4.16619e-05
CT009570.1	processed_transcript	62.1739	1.69012	1.35424e-06	4.1939e-05
epdr1	protein_coding	139.938	-1.47865	1.39669e-06	4.30077e-05
BX005082.1	antisense	26.7827	3.92721	1.41384e-06	4.34742e-05
NC_002333.5	Mt_tRNA	537.766	2.15112	1.42087e-06	4.36284e-05
raly	protein_coding	33.8384	-4.07247	1.4494e-06	4.44413e-05
nmnat2	protein_coding	122.351	-2.8474	1.45617e-06	4.4523e-05
cacna1da	protein_coding	16.0192	-4.51498	1.45474e-06	4.4523e-05
bhlhe23	protein_coding	1072.21	-2.76937	1.46106e-06	4.46095e-05
bola3	protein_coding	418.383	1.21119	1.47489e-06	4.49685e-05
pcdh11	protein_coding	154.991	-2.67178	1.49434e-06	4.54975e-05
sub1b	protein_coding	1400.81	1.12484	1.52382e-06	4.62004e-05
efna1a	protein_coding	186.55	-1.84617	1.53289e-06	4.64107e-05
mrpl27	protein_coding	656.466	1.16746	1.54404e-06	4.65286e-05
lin52	protein_coding	1229.15	1.13424	1.54148e-06	4.65286e-05
cubn	protein_coding	28.0789	-5.10764	1.54617e-06	4.65286e-05
trarg1a	protein_coding	28.4095	-4.30506	1.54752e-06	4.65286e-05
snrpb	protein_coding	10830.6	1.02349	1.56805e-06	4.70156e-05
foxp4	protein_coding	1790.75	1.1285	1.56731e-06	4.70156e-05
rgs16	protein_coding	16.4983	-7.49372	1.57763e-06	4.72374e-05
si:ch73-376l24.2	protein_coding	520.12	1.04816	1.58757e-06	4.74694e-05
rgs7a	protein_coding	64.2143	-2.28683	1.60111e-06	4.77426e-05
gli3	protein_coding	174.305	1.55242	1.60098e-06	4.77426e-05
ube2h	protein_coding	256.776	-1.42464	1.60822e-06	4.78888e-05
ccdc88aa	protein_coding	106.358	-2.9318	1.61419e-06	4.80005e-05
nsfa	protein_coding	315.117	-1.82502	1.62716e-06	4.832e-05
gak	protein_coding	465.767	-1.16123	1.64434e-06	4.87633e-05
hmgn2	protein_coding	173317	1.10772	1.64905e-06	4.88363e-05
asphd1	protein_coding	77.2513	-2.90391	1.65568e-06	4.89655e-05
si:ch211-51h9.7	protein_coding	182.187	1.56052	1.70038e-06	5.01509e-05
snrpe	protein_coding	5676.47	1.43323	1.73032e-06	5.09646e-05
RF00017	misc_RNA	40.3132	2.42226	1.73812e-06	5.10556e-05
zgc:165555	protein_coding	143.299	3.42158	1.73762e-06	5.10556e-05
hist1h4l	protein_coding	605.479	1.99891	1.74408e-06	5.10921e-05
rcan3	protein_coding	74.4695	-3.14275	1.758e-06	5.14303e-05
rd3	protein_coding	79.2311	-2.96237	1.78104e-06	5.19642e-05
clvs2	protein_coding	149.355	-1.61146	1.82329e-06	5.31255e-05
fosl2	protein_coding	81.0351	-2.75799	1.84916e-06	5.3807e-05
rab3aa	protein_coding	319.783	-1.86634	1.88376e-06	5.46331e-05
CU570881.2	protein_coding	64.7651	4.49584	1.88512e-06	5.46331e-05
ppp1r14ba	protein_coding	540.075	-1.90704	1.89331e-06	5.47972e-05
si:ch211-12m10.1	protein_coding	68.6744	-3.95078	1.90039e-06	5.49288e-05
nlgn3b	protein_coding	44.8425	-3.07662	1.92777e-06	5.56462e-05
malb	protein_coding	20.8674	3.49774	1.9818e-06	5.69026e-05
slc25a47a	protein_coding	90.3525	2.87656	1.98045e-06	5.69026e-05
si:ch1073-296i8.2	protein_coding	783.107	1.34874	1.99071e-06	5.70828e-05
rps15	protein_coding	9747.25	1.49224	2.07477e-06	5.94146e-05
usb1	protein_coding	273.125	1.26177	2.0819e-06	5.95401e-05
agbl4	protein_coding	21.1961	-3.15805	2.11686e-06	6.03805e-05
stk17a	protein_coding	263.05	-1.29177	2.14827e-06	6.11962e-05
pcdh2ab9	protein_coding	723.345	-1.6129	2.16528e-06	6.15997e-05
apba1b	protein_coding	393.839	-1.65956	2.20091e-06	6.24495e-05
zgc:165555	protein_coding	180.696	2.28307	2.19913e-06	6.24495e-05
rbms2a	protein_coding	220.141	1.15521	2.20507e-06	6.24855e-05
zgc:153426	protein_coding	1233.03	-1.41461	2.22293e-06	6.28274e-05
phf5a	protein_coding	2309.1	1.52391	2.2271e-06	6.28634e-05
si:ch211-221f10.2	protein_coding	10.4451	-6.34093	2.31803e-06	6.51754e-05
cdca7b	protein_coding	484.917	1.16507	2.33182e-06	6.53935e-05
si:ch73-376l24.6	protein_coding	272.922	1.37954	2.32947e-06	6.53935e-05
fabp7b	protein_coding	412.123	3.96142	2.33823e-06	6.54884e-05
ical1	protein_coding	52.502	-1.93807	2.35133e-06	6.57704e-05
pax2a	protein_coding	115.368	3.68466	2.3914e-06	6.66335e-05
zgc:173552	protein_coding	158.574	2.17719	2.48155e-06	6.88797e-05
ly6m5	protein_coding	38.2188	2.44118	2.54202e-06	7.04679e-05
zgc:112294	protein_coding	263.098	-2.57071	2.59104e-06	7.16437e-05
si:dkey-253d23.3	protein_coding	49.8169	-3.1128	2.5966e-06	7.17059e-05
slc6a15	protein_coding	211.714	1.66003	2.60911e-06	7.19596e-05
atg4da	protein_coding	109.236	-1.24538	2.62673e-06	7.22618e-05
CR407550.1	antisense	297.259	-2.93931	2.6677e-06	7.32959e-05
recql4	protein_coding	219.223	1.44651	2.68485e-06	7.36735e-05
si:dkey-21e13.3	protein_coding	27.7153	-3.05552	2.70783e-06	7.42102e-05
tmem229b	protein_coding	149.376	-1.3105	2.72177e-06	7.44981e-05
nkain2	protein_coding	43.4622	-2.39743	2.72973e-06	7.46217e-05
jdp2b	protein_coding	75.536	2.20557	2.74315e-06	7.47881e-05
gemin7	protein_coding	442.327	1.49846	2.74616e-06	7.47881e-05
cnrip1a	protein_coding	703.864	-1.46415	2.73957e-06	7.47881e-05
thsd7aa	protein_coding	140.057	-1.15879	2.76848e-06	7.52068e-05
nedd8	protein_coding	2020.89	1.29535	2.83862e-06	7.70159e-05
plxna2	protein_coding	471.341	-1.01617	2.84742e-06	7.70849e-05
zgc:171482	protein_coding	25.8692	-3.43482	2.84828e-06	7.70849e-05
dnlz	protein_coding	270.368	1.34739	2.88472e-06	7.78768e-05
FO082877.1	protein_coding	236.228	-1.09233	2.88162e-06	7.78768e-05
shisa2a	protein_coding	183.478	1.5332	2.90318e-06	7.82775e-05
rp9	protein_coding	242.252	1.09767	2.91115e-06	7.83949e-05
ino80c	protein_coding	596.084	1.08845	2.92072e-06	7.85552e-05
tubb5	protein_coding	2417.71	-1.31637	2.94412e-06	7.90863e-05
snu13b	protein_coding	3369.49	1.16666	2.98064e-06	7.99683e-05
pole4	protein_coding	975.698	1.14176	2.99174e-06	8.01669e-05
tiam1a	protein_coding	324.132	-2.12839	3.01603e-06	8.07178e-05
asph	protein_coding	284.276	-1.18079	3.0279e-06	8.09357e-05
irf2bp2a	protein_coding	741.628	-1.14469	3.05333e-06	8.14147e-05
fam160a1b	protein_coding	92.548	-3.3722	3.07922e-06	8.2004e-05
zgc:165555	protein_coding	438.459	2.78103	3.11948e-06	8.28728e-05
pln	antisense	41.5372	-2.34283	3.1975e-06	8.47377e-05
CR848788.1	protein_coding	187.538	1.69898	3.2138e-06	8.50657e-05
cntn1b	protein_coding	108.89	-5.25954	3.21984e-06	8.51215e-05
rps10	protein_coding	7682.73	1.55452	3.26699e-06	8.62628e-05
fezf2	protein_coding	507.877	-1.99746	3.32578e-06	8.77084e-05
arhgef10la	protein_coding	190.257	1.35381	3.33384e-06	8.78141e-05
lpar6a	protein_coding	89.7226	1.44703	3.36274e-06	8.84679e-05
rpl31	protein_coding	4695.83	1.87993	3.42671e-06	9.00415e-05
id2a	protein_coding	1644	-1.40716	3.45405e-06	9.05404e-05
dennd5a	protein_coding	103.584	-1.44749	3.47869e-06	9.0911e-05
si:ch211-232m10.6	protein_coding	13.9116	-6.26292	3.48077e-06	9.0911e-05
prox1b	protein_coding	68.4769	-2.01897	3.51343e-06	9.16536e-05
camk1gb	protein_coding	19.8344	-5.46533	3.53034e-06	9.19422e-05
mak	protein_coding	165.974	-1.37788	3.53297e-06	9.19422e-05
zgc:77058	protein_coding	137.35	-2.06595	3.54584e-06	9.21664e-05
zgc:153675	protein_coding	192.008	1.44739	3.55408e-06	9.227e-05
CU104709.1	protein_coding	295.943	2.84642	3.56042e-06	9.23238e-05
galnt11	protein_coding	187.309	-1.07266	3.63149e-06	9.39422e-05
CU928117.1	protein_coding	118.901	-1.33888	3.64222e-06	9.41073e-05
edil3a	protein_coding	17.9103	-4.48987	3.66949e-06	9.4699e-05
eml2	protein_coding	184.202	-1.40904	3.72978e-06	9.60262e-05
ppiaa	protein_coding	20758.3	1.3509	3.73421e-06	9.60264e-05
CU302436.1	protein_coding	77.0427	2.29012	3.7433e-06	9.61459e-05
CR762436.2	protein_coding	301.506	2.36066	3.75602e-06	9.63585e-05
arhgap44	protein_coding	29.863	-3.0332	3.79974e-06	9.73649e-05
dpy30	protein_coding	2676.6	1.57144	3.80494e-06	9.73831e-05
olfm3a	protein_coding	12.4405	-7.08571	3.84635e-06	9.83269e-05
plekho1a	protein_coding	131.788	-2.91289	3.856e-06	9.84573e-05
arg2	protein_coding	193.883	6.82894	3.91308e-06	9.968e-05
zgc:165555	protein_coding	199.62	3.1168	3.98189e-06	0.000101195
dtymk	protein_coding	785.807	1.05729	4.00816e-06	0.000101744
CABZ01085658.1	protein_coding	103.806	-2.4967	4.05503e-06	0.000102813
gbe1a	protein_coding	21.9859	-4.36423	4.08242e-06	0.000103386
plk3	protein_coding	199.964	1.59707	4.10315e-06	0.00010379
mis12	protein_coding	967.047	1.02651	4.24758e-06	0.00010682
rorab	protein_coding	874.781	-1.3573	4.26159e-06	0.000107048
dpf3	protein_coding	386.038	-1.57101	4.29034e-06	0.000107646
si:ch211-233a24.2	protein_coding	343.773	-1.02767	4.30514e-06	0.000107892
notch1b	protein_coding	310.273	1.11178	4.31791e-06	0.000108087
pacsin1a	protein_coding	88.848	-2.62451	4.33075e-06	0.000108252
ahcyl1	protein_coding	86.1796	-1.96861	4.39998e-06	0.000109761
knstrn	protein_coding	831.197	1.04908	4.42484e-06	0.000110162
zgc:110216	protein_coding	10008.6	1.81943	4.4262e-06	0.000110162
zgc:163080	protein_coding	337.666	1.68793	4.45608e-06	0.000110775
vamp1	protein_coding	110.794	-2.29126	4.51744e-06	0.000111919
zgc:109965	protein_coding	689.217	-2.71443	4.59742e-06	0.00011377
ccdc24	protein_coding	171.673	1.44688	4.60599e-06	0.000113853
si:dkeyp-92c9.2	protein_coding	11.2852	-5.40431	4.63319e-06	0.000114394
cdh12a	protein_coding	53.8535	-2.9631	4.66783e-06	0.000115119
cep152	protein_coding	122.369	1.21206	4.68161e-06	0.000115327
c1ql3b	protein_coding	27.0274	3.08748	4.71308e-06	0.000115971
june	protein_coding	17.5674	-4.81259	4.73189e-06	0.000116302
atoh7	protein_coding	3292.49	1.45064	4.836e-06	0.000118726
CABZ01057891.1	protein_coding	26.7456	2.10161	4.9269e-06	0.00012082
htr2aa	protein_coding	16.1511	7.59967	4.96391e-06	0.000121591
dtnbp1b	protein_coding	32.7236	-4.62491	4.98955e-06	0.000121943
si:ch211-168b3.1	protein_coding	27.9754	-1.9316	4.99164e-06	0.000121943
zgc:158640	protein_coding	213.32	1.47186	4.99519e-06	0.000121943
edf1	protein_coding	2351.5	1.05105	5.00935e-06	0.000122152
pde4ba	protein_coding	205.3	-1.37581	5.18293e-06	0.000126101
bbs2	protein_coding	87.2684	-2.12054	5.2084e-06	0.000126578
lcor	protein_coding	377.909	-1.74619	5.27085e-06	0.000127952
zgc:162025	protein_coding	398.699	1.07646	5.30645e-06	0.000128673
ncalda	protein_coding	1354.57	1.12927	5.36242e-06	0.000129595
hist1h2a3	protein_coding	611.799	1.9364	5.35759e-06	0.000129595
spock3	protein_coding	250.514	-1.54373	5.4083e-06	0.000130558
cidea	protein_coding	16.4772	-4.22146	5.57741e-06	0.000134491
rnf11b	protein_coding	147.56	-1.16699	5.72172e-06	0.000137664
vegfaa	protein_coding	153.694	1.76853	5.79111e-06	0.000139179
si:ch1073-314i13.4	protein_coding	793.821	2.04747	5.82427e-06	0.000139821
cd226	protein_coding	39.6071	2.05796	5.87463e-06	0.000140874
si:ch211-121j5.4	protein_coding	14.0185	-5.44646	5.88203e-06	0.000140896
zdhhc15a	protein_coding	40.479	2.15937	5.89275e-06	0.000140997
slc40a1	protein_coding	176.651	-1.50691	6.00407e-06	0.000143344
lrrc20	protein_coding	324.8	1.17618	6.00154e-06	0.000143344
rcvrn2	protein_coding	1014.44	-3.19813	6.28294e-06	0.000149344
mtss1lb	protein_coding	342.33	-2.06073	6.41202e-06	0.000152079
nup155	protein_coding	839.707	1.44782	6.47792e-06	0.000153474
snrpc	protein_coding	3277.35	1.1866	6.53766e-06	0.00015472
mad1l1	protein_coding	254.516	1.04448	6.57579e-06	0.000155257
prdx1	protein_coding	604.527	1.80583	6.58186e-06	0.000155257
pcdh10a	protein_coding	622.916	-1.67356	6.57299e-06	0.000155257
si:ch1073-159d7.7	protein_coding	556.823	1.82191	6.67247e-06	0.000157224
BX510917.1	processed_transcript	10.5684	-4.66822	6.68866e-06	0.000157434
ppil1	protein_coding	1324.93	1.27548	6.71705e-06	0.000157931
mibp2	protein_coding	4498.12	1.08584	6.75274e-06	0.000158598
zgc:101858	protein_coding	828.284	1.11461	6.76891e-06	0.000158806
eif6	protein_coding	1624.48	1.1617	6.83408e-06	0.000160161
zgc:112234	protein_coding	40.6686	2.47423	6.91027e-06	0.000161772
hist1h2a3	protein_coding	730.317	1.90246	6.91913e-06	0.0001618
BOLA2	protein_coding	681.62	1.33045	6.92638e-06	0.0001618
glra4b	protein_coding	56.1101	-3.95547	6.96088e-06	0.000162431
stxbp5l	protein_coding	43.2402	-2.30201	6.98888e-06	0.000162734
oscp1a	protein_coding	240.494	1.16279	6.98642e-06	0.000162734
si:ch73-368j24.12	protein_coding	302.053	2.1502	7.00244e-06	0.000162862
dctd	protein_coding	250.147	1.25936	7.05935e-06	0.000163847
si:dkey-23a13.17	protein_coding	557.047	1.90272	7.21695e-06	0.000167146
fut8a	protein_coding	211.649	-1.1666	7.26044e-06	0.000167974
BX248501.1	processed_transcript	588.642	1.15161	7.35718e-06	0.000170031
CU462980.1	antisense	52.2912	-1.63222	7.36989e-06	0.000170143
rbmx2	protein_coding	440.146	1.00231	7.4158e-06	0.00017077
nitr1m	protein_coding	17.135	4.1905	7.42069e-06	0.00017077
atp6v1c1b	protein_coding	228.469	-1.65049	7.45219e-06	0.000171313
rps27.2	protein_coding	3542.07	1.44565	7.58552e-06	0.000174194
NC_002333.7	Mt_tRNA	92.9358	2.4427	7.81698e-06	0.000179319
plppr4b	protein_coding	30.4969	-4.21989	7.82711e-06	0.000179362
ppp2ca	protein_coding	128.227	-1.52647	7.88714e-06	0.000180356
si:ch73-379j16.2	protein_coding	32.7216	-3.21298	7.87902e-06	0.000180356
ablim1b	protein_coding	119.636	-3.20081	7.96359e-06	0.000181912
carhsp1	protein_coding	368.272	1.30592	8.00202e-06	0.000182598
CT867948.1	processed_transcript	48.6055	-1.75192	8.09891e-06	0.000184477
txnl4b	protein_coding	365.002	1.09145	8.20444e-06	0.000186042
irs2b	protein_coding	101.431	-1.58533	8.19336e-06	0.000186042
igf1	protein_coding	33.1977	-4.32363	8.19979e-06	0.000186042
BX855614.1	protein_coding	57.0931	1.38317	8.19722e-06	0.000186042
slc7a3a	protein_coding	637.138	1.86505	8.23531e-06	0.000186547
hist1h2a4	protein_coding	260.364	2.18188	8.41259e-06	0.000190165
FP325123.2	protein_coding	111.193	2.08037	8.46716e-06	0.000191199
cyth3a	protein_coding	78.6252	-2.39146	8.55357e-06	0.000192949
si:ch211-207e14.4	protein_coding	191.253	1.37845	8.61365e-06	0.000193901
si:ch211-113a14.18	protein_coding	10669.3	1.78383	8.80306e-06	0.000197959
BX248418.2	antisense	241.405	1.54376	8.84194e-06	0.000198627
hint2	protein_coding	448.585	1.45335	8.9157e-06	0.000199664
si:ch211-226l4.6	protein_coding	112.211	2.08934	9.04278e-06	0.000202301
alg10	protein_coding	135.374	-1.37674	9.0914e-06	0.000203179
dre-mir-16b	miRNA	32.1521	3.89004	9.10205e-06	0.000203207
BX890558.1	lincRNA	349.587	1.41872	9.48043e-06	0.00021122
MCMDC2	protein_coding	72.2064	1.51556	9.62476e-06	0.000213776
meis2a	protein_coding	521.493	-1.50417	9.64572e-06	0.000214023
gpc1a	protein_coding	49.8562	-2.77527	9.7174e-06	0.000215392
anxa6	protein_coding	20.455	-4.00796	9.7427e-06	0.000215733
GALNTL6	protein_coding	18.8526	-4.69592	9.79151e-06	0.000216592
pigbos1	protein_coding	825.386	1.51809	9.82143e-06	0.000217033
NC_002333.21	Mt_tRNA	668.07	1.96714	9.86852e-06	0.000217851
cdc14ab	protein_coding	383.522	-1.48602	1.00065e-05	0.000220673
csnk2a2b	protein_coding	562.081	-1.14599	1.00686e-05	0.000221229
grin2aa	protein_coding	25.9297	-4.0996	1.00725e-05	0.000221229
CR354542.1	processed_transcript	265.048	1.23371	1.00681e-05	0.000221229
oscp1a	protein_coding	221.738	1.08088	1.00512e-05	0.000221229
pcdh9	protein_coding	40.8165	-4.26041	1.0155e-05	0.000222364
nectin1b	protein_coding	567.831	-1.19917	1.01541e-05	0.000222364
zgc:92140	protein_coding	111.949	-1.4886	1.01386e-05	0.000222364
gsta.1	protein_coding	434.968	2.11009	1.02716e-05	0.000224237
lrfn5b	protein_coding	39.5911	-2.64248	1.03812e-05	0.000226175
nme8	protein_coding	18.8451	2.66944	1.04543e-05	0.000227538
nacad	protein_coding	52.1939	-3.40071	1.04744e-05	0.00022763
si:dkey-239h2.3	protein_coding	154.484	1.26645	1.04795e-05	0.00022763
si:dkey-21c1.8	protein_coding	318.177	1.17179	1.06147e-05	0.000230336
mrpl53	protein_coding	664.174	1.41226	1.08026e-05	0.000234179
si:dkey-286h21.1	protein_coding	65.2349	1.87592	1.08268e-05	0.000234469
cpe	protein_coding	430.845	-1.86664	1.09103e-05	0.000236042
ebp	protein_coding	224.595	1.50582	1.10891e-05	0.000239488
CR377211.4	processed_pseudogene	43.099	1.71705	1.10917e-05	0.000239488
spag1a	protein_coding	202.717	-1.32391	1.11324e-05	0.000240128
lsm5	protein_coding	2135.02	1.38175	1.12179e-05	0.000241732
tspan9a	protein_coding	31.5565	-3.33843	1.12883e-05	0.000243007
si:zfos-169g10.3	protein_coding	441.173	1.25148	1.13601e-05	0.000244309
PRKAR2B	protein_coding	26.8217	-3.42644	1.15429e-05	0.000247749
her4.2	protein_coding	4374.5	1.28707	1.17596e-05	0.000252151
si:rp71-79p20.2	protein_coding	24.401	2.58102	1.19413e-05	0.000255794
rab7a	protein_coding	548.874	-1.34192	1.19532e-05	0.000255795
cox5ab	protein_coding	4545.24	1.42074	1.20282e-05	0.000257148
prg4b	protein_coding	198.81	1.67517	1.21267e-05	0.000258489
kcnc1a	protein_coding	24.6968	-4.84409	1.22073e-05	0.000259951
dbi	protein_coding	2622.46	1.09348	1.22314e-05	0.000259953
si:dkey-23f9.7	protein_coding	11.8639	-7.01819	1.2331e-05	0.000261812
BX469930.1	lincRNA	136.593	-4.74709	1.24713e-05	0.000264274
CABZ01084081.1	protein_coding	13.5049	-6.71015	1.2556e-05	0.000265809
hs3st1l2	protein_coding	29.3154	-3.31737	1.2743e-05	0.000269505
CR936321.1	processed_transcript	200.953	1.4402	1.27564e-05	0.000269526
mrpl36	protein_coding	1400.72	1.52581	1.28171e-05	0.000270544
hist1h2a5	protein_coding	871.072	1.98093	1.33053e-05	0.000280032
si:ch73-217b7.1	protein_coding	49.6329	-3.07368	1.33395e-05	0.000280479
tmem198b	protein_coding	91.3357	-1.816	1.34543e-05	0.000282345
pcdh2ab11	protein_coding	112.637	-2.32624	1.34505e-05	0.000282345
si:ch211-106h4.9	protein_coding	34.3707	-2.421	1.35074e-05	0.000282638
necap1	protein_coding	253.532	-1.70033	1.35842e-05	0.000283971
arhgap29b	protein_coding	125.331	1.11594	1.36535e-05	0.00028487
dap1b	protein_coding	1078.79	1.32465	1.38439e-05	0.000288566
TMEM216	protein_coding	368.005	1.44148	1.39311e-05	0.000290105
uhrf1	protein_coding	1085.1	1.06431	1.39552e-05	0.000290327
si:dkey-23k10.3	protein_coding	46.7282	7.15166	1.40808e-05	0.0002921
pcdh1gb9	protein_coding	462.803	-2.01056	1.41824e-05	0.000293925
inpp5ka	protein_coding	186.322	-1.64752	1.43236e-05	0.000296285
si:dkey-253d23.4	protein_coding	73.2158	-3.6455	1.44123e-05	0.000297835
SBSPON	protein_coding	71.167	-3.0411	1.44844e-05	0.000299021
prune2	protein_coding	72.49	-2.13496	1.45901e-05	0.000300392
hist1h2a4	protein_coding	542.924	2.15688	1.45914e-05	0.000300392
elp4	protein_coding	269.856	1.40278	1.47189e-05	0.000302442
taf13	protein_coding	1381.97	1.1743	1.48364e-05	0.000303992
maml1	protein_coding	95.5094	1.50209	1.48166e-05	0.000303992
plcxd1	protein_coding	43.3618	-3.09306	1.48337e-05	0.000303992
lin7a	protein_coding	96.5739	-3.02446	1.50937e-05	0.000308681
CDHR1 (1 of many)	protein_coding	14.9805	-4.97435	1.50797e-05	0.000308681
camk2n2	protein_coding	42.7265	-2.79533	1.51608e-05	0.00030947
BX663503.1	lincRNA	93.0603	-2.62012	1.53001e-05	0.000312019
gramd1a	protein_coding	269.672	-1.15889	1.54634e-05	0.000315052
pqlc2	protein_coding	80.1441	-1.7131	1.56115e-05	0.000316676
mt-nd1	protein_coding	7334.69	1.56349	1.56162e-05	0.000316676
coa5	protein_coding	371.855	1.56037	1.55879e-05	0.000316676
CR786577.1	lincRNA	10.795	-5.05451	1.56584e-05	0.000317235
cox17	protein_coding	869.851	1.56864	1.56755e-05	0.000317286
sulf2b	protein_coding	172.603	-1.39847	1.57163e-05	0.000317519
CU459186.1	protein_coding	51.489	2.43874	1.57156e-05	0.000317519
rufy3	protein_coding	140.957	-1.7389	1.57465e-05	0.000317602
hist2h3c	protein_coding	339.114	2.00514	1.57497e-05	0.000317602
nrcama	protein_coding	27.0652	-3.91019	1.57794e-05	0.000317905
map1aa	protein_coding	187.705	-1.81892	1.57945e-05	0.000317914
tle2c	protein_coding	121.785	-3.07645	1.58401e-05	0.00031824
cbsb	protein_coding	676.471	1.48153	1.58935e-05	0.000319017
nhlh2	protein_coding	611.052	-1.41814	1.60713e-05	0.000322288
thoc7	protein_coding	670.194	1.05137	1.61501e-05	0.000323569
lyrm2	protein_coding	290.267	1.41346	1.62938e-05	0.000325845
lzts3b	protein_coding	17.9349	-4.15533	1.64256e-05	0.000328179
zgc:112234	protein_coding	34.2706	2.64284	1.6493e-05	0.000329222
clstn1	protein_coding	660.912	-1.14072	1.65243e-05	0.000329543
psme2	protein_coding	1730.73	1.32936	1.657e-05	0.000330152
srek1ip1	protein_coding	556.128	1.10853	1.66594e-05	0.000331349
lyrm4	protein_coding	665.276	1.4934	1.6676e-05	0.000331349
AL928808.1	protein_coding	11.241	-3.66373	1.66646e-05	0.000331349
gpr137c	protein_coding	102.372	-1.6306	1.67589e-05	0.000332548
tnfrsf9a	protein_coding	28.2504	-3.94057	1.6767e-05	0.000332548
zgc:194621	protein_coding	62.6855	-3.90503	1.68672e-05	0.00033362
smad1	protein_coding	332.861	1.10509	1.71671e-05	0.000338317
CT573476.1	protein_coding	250.487	1.3082	1.71831e-05	0.000338325
rorca	protein_coding	20.6655	-2.74541	1.71998e-05	0.000338346
si:ch211-119d14.2	protein_coding	26.741	2.12097	1.73573e-05	0.000340945
scn2b	protein_coding	26.1908	-4.21987	1.73634e-05	0.000340945
atp6v1e1b	protein_coding	1551.18	-1.01245	1.74696e-05	0.00034272
robo2	protein_coding	62.4476	-2.58677	1.75635e-05	0.00034425
hikeshi	protein_coding	1181.44	1.27401	1.77688e-05	0.000347333
cenpw	protein_coding	830.649	1.23882	1.78713e-05	0.000349021
ptprt	protein_coding	174	-2.11767	1.80217e-05	0.000351643
FO818719.1	protein_coding	16.0866	-5.18058	1.82637e-05	0.000356043
chtf18	protein_coding	266.722	1.08227	1.83863e-05	0.000358112
slc35g2a	protein_coding	15.0193	-5.24675	1.84379e-05	0.000358795
erfl3	protein_coding	86.2242	1.1251	1.84835e-05	0.000359358
COA4	protein_coding	210.114	1.35436	1.88136e-05	0.00036545
ttf2	protein_coding	279.195	1.17802	1.90307e-05	0.000369336
mrpl18	protein_coding	1295.87	1.15944	1.91206e-05	0.000370748
si:ch73-37h15.2	protein_coding	276.724	1.66406	1.91688e-05	0.000371351
lin28b	protein_coding	169.983	1.42946	1.9304e-05	0.000373635
CU658285.1	antisense	349.505	1.32696	1.9342e-05	0.000374037
chchd2	protein_coding	2448.7	1.02104	1.94473e-05	0.000375739
fam131ba	protein_coding	15.2248	-4.17962	1.95082e-05	0.000376579
RASSF4	protein_coding	16.081	-3.64169	1.95426e-05	0.000376907
zbtb4	protein_coding	98.5409	1.11122	1.96485e-05	0.000378613
cenpp	protein_coding	286.565	1.04331	1.97109e-05	0.000379479
zgc:158659	protein_coding	110.36	-2.26783	1.98182e-05	0.000381207
chmp5a	protein_coding	77.0251	-2.25794	1.9866e-05	0.000381787
mrpl13	protein_coding	1395.75	1.13892	1.98912e-05	0.000381931
si:dkeyp-19h3.8	protein_coding	637.761	-1.51814	2.00297e-05	0.000383911
myb	protein_coding	588.17	1.64737	2.04225e-05	0.000391095
ldhbb	protein_coding	42.4266	-2.58087	2.04679e-05	0.000391618
dlgap5	protein_coding	2122.42	1.12815	2.07145e-05	0.000395637
CU467861.2	unprocessed_pseudogene	77.5962	-1.2564	2.07866e-05	0.000396665
psmc3ip	protein_coding	296.368	1.33608	2.0837e-05	0.000397278
zgc:165555	protein_coding	114.243	2.10579	2.09005e-05	0.000398138
vsx1	protein_coding	6360.75	-1.5014	2.15281e-05	0.000409204
COX5B	protein_coding	10520.5	1.38074	2.16496e-05	0.000410615
si:ch211-113a14.22	protein_coding	306.212	2.18621	2.16502e-05	0.000410615
BX294661.2	protein_coding	41.1778	1.88902	2.16908e-05	0.000411026
dixdc1a	protein_coding	126.846	-1.86375	2.18501e-05	0.000413682
sox6	protein_coding	288.833	-1.61263	2.18795e-05	0.000413878
BX950205.1	lincRNA	17.0461	6.50008	2.19562e-05	0.000414967
hnf1a	protein_coding	221.538	1.24624	2.22376e-05	0.000419188
pomp	protein_coding	6816.07	1.54203	2.22215e-05	0.000419188
mt-co2	protein_coding	71177.3	1.24051	2.23716e-05	0.000420983
mt-nd3	protein_coding	1616.96	1.52642	2.23707e-05	0.000420983
nfil3-6	protein_coding	41.028	-3.33556	2.24173e-05	0.000421477
rps6kl1	protein_coding	10.6911	-4.72732	2.27494e-05	0.000426242
zgc:165555	protein_coding	225.071	2.05809	2.2773e-05	0.000426314
stx3a	protein_coding	129.435	-2.31147	2.29982e-05	0.000430159
bbs5	protein_coding	116.63	-1.3703	2.30346e-05	0.000430469
rabggta	protein_coding	131.294	-1.42619	2.3095e-05	0.000431225
wdr76	protein_coding	244.06	1.39831	2.31526e-05	0.00043193
fbxo8	protein_coding	67.6318	-1.82338	2.32762e-05	0.000433862
ppiab	protein_coding	27845.8	1.22804	2.33429e-05	0.000434716
pcloa	protein_coding	100.982	-2.80129	2.36456e-05	0.000439613
ube2c	protein_coding	4643.11	1.32219	2.38985e-05	0.000443555
rbm14b	protein_coding	535.442	1.17671	2.39312e-05	0.000443781
trmt112	protein_coding	1349.73	1.13379	2.39921e-05	0.00044415
jakmip1	protein_coding	21.7712	-2.88719	2.40303e-05	0.000444479
nol4lb	protein_coding	83.2315	-2.99739	2.40706e-05	0.000444845
NC_002333.4	Mt_rRNA	505289	1.15929	2.41151e-05	0.000445288
irx6a	protein_coding	202.486	-1.77366	2.43206e-05	0.000448699
cdh10a	protein_coding	13.5071	-5.01537	2.43568e-05	0.000448986
dact1	protein_coding	40.3355	-2.22401	2.44548e-05	0.000450408
kif4	protein_coding	800.613	1.11209	2.45613e-05	0.000451986
NDUFAF8	protein_coding	281.556	1.68442	2.46339e-05	0.000452937
si:ch211-151p13.8	protein_coding	61.7488	-1.82375	2.47489e-05	0.000454667
cd3eap	protein_coding	340.397	1.05657	2.47963e-05	0.000455152
camk1db	protein_coding	26.4237	-4.855	2.49909e-05	0.000458336
pdia3	protein_coding	1490.27	-1.01433	2.50683e-05	0.000459367
zgc:165555	protein_coding	152.753	2.81543	2.52068e-05	0.000461514
dlc	protein_coding	866.143	1.35701	2.5745e-05	0.000470177
39873	protein_coding	30.9446	-3.74207	2.58321e-05	0.00047137
crcp	protein_coding	259.676	1.15538	2.58746e-05	0.000471749
CT583728.17	protein_coding	199.006	1.62434	2.60132e-05	0.000473877
fgfr3	protein_coding	134.544	-1.45945	2.61532e-05	0.000476027
cst3	protein_coding	1314.8	-1.19651	2.62544e-05	0.000477468
AL845550.1	lincRNA	34.8235	2.05591	2.65755e-05	0.000482903
atp5mc3b	protein_coding	16514.6	1.35945	2.6925e-05	0.000488436
tapbpl	protein_coding	22.5024	-3.73382	2.72455e-05	0.000493836
zdhhc3b	protein_coding	195.969	1.06988	2.73018e-05	0.000494443
dscaml1	protein_coding	476.452	-2.26417	2.74957e-05	0.000497539
cxcl18b	protein_coding	37.6771	2.06767	2.78575e-05	0.000503665
ajap1	protein_coding	28.0756	-3.70194	2.79757e-05	0.000504961
flvcr1	protein_coding	204.114	-1.24441	2.81991e-05	0.00050857
cox7c	protein_coding	6755.83	1.78874	2.82335e-05	0.000508766
prr18	protein_coding	1114.53	-1.40874	2.82847e-05	0.000509265
si:ch211-136a13.1	protein_coding	100.233	1.62662	2.86052e-05	0.000514185
si:ch211-195p4.4	protein_coding	364.232	1.38048	2.86053e-05	0.000514185
BX005245.1	processed_transcript	43.1877	2.57531	2.87496e-05	0.00051635
si:ch211-158d24.2	protein_coding	175.974	-2.23338	2.92896e-05	0.000524743
cox14	protein_coding	694.481	1.65175	2.98627e-05	0.000533689
si:dkeyp-115e12.7	protein_coding	83.3967	1.53222	2.99367e-05	0.00053457
ndufa2	protein_coding	1689.64	1.59355	3.01046e-05	0.000537125
zic2b	protein_coding	803.342	1.32729	3.03253e-05	0.000540619
rnd1a	protein_coding	62.1881	-2.32942	3.0671e-05	0.000546332
epb41l3a	protein_coding	124.691	-2.77351	3.07431e-05	0.000547166
klc3	protein_coding	13.8842	-4.28082	3.11736e-05	0.000554373
zgc:165555	protein_coding	1166.21	1.74272	3.13284e-05	0.00055667
kctd12b	protein_coding	53.4504	-3.15881	3.15648e-05	0.000559494
ankhb	protein_coding	151.805	-1.51574	3.1624e-05	0.000560086
mpnd	protein_coding	147.481	-1.42204	3.19488e-05	0.000564456
zgc:101840	protein_coding	346.619	-1.43464	3.20744e-05	0.000566213
sertad4	protein_coding	48.8767	-3.15806	3.22284e-05	0.000568468
CR925709.2	processed_transcript	22.0228	4.56412	3.23543e-05	0.000570225
h2afx	protein_coding	3157.63	1.57483	3.26553e-05	0.000575063
ppp2r2cb	protein_coding	18.4878	-3.39908	3.29035e-05	0.000578492
pcna	protein_coding	20457.8	1.04907	3.30975e-05	0.000581432
gpr75	protein_coding	52.554	-1.67044	3.324e-05	0.000583462
CABZ01044731.1	protein_coding	12.4294	-3.03329	3.35018e-05	0.000587583
CT737184.2	protein_coding	42.6614	-2.10626	3.37589e-05	0.000591613
gucy1a1	protein_coding	10.2088	-5.30471	3.39855e-05	0.000595104
pip5k1bb	protein_coding	30.3483	-3.19693	3.41812e-05	0.000596182
cdk16	protein_coding	140.262	-1.09229	3.4143e-05	0.000596182
morn4	protein_coding	67.9472	-1.6808	3.42121e-05	0.000596182
kifc3	protein_coding	175.108	-1.40413	3.42113e-05	0.000596182
pcdh1g13	protein_coding	98.3603	-1.9054	3.40968e-05	0.000596182
CU457819.4	protein_coding	89.9463	2.42601	3.42569e-05	0.000596482
si:dkey-23i12.5	processed_transcript	365.894	1.06812	3.43223e-05	0.000597142
slc25a36b	protein_coding	114.884	1.53718	3.5431e-05	0.000615586
gabrb4	protein_coding	37.5403	-3.4524	3.54392e-05	0.000615586
cdon	protein_coding	437.458	1.09514	3.57299e-05	0.000620139
triob	protein_coding	61.8464	-1.66608	3.57904e-05	0.000620683
plin1	protein_coding	56.1832	-3.52805	3.58185e-05	0.000620683
strbp	protein_coding	63.6903	-1.94211	3.60503e-05	0.000624201
si:dkey-108k21.11	protein_coding	18.5454	3.64822	3.60863e-05	0.000624325
cbln13	protein_coding	17.04	3.49185	3.61983e-05	0.000625353
CKS2	protein_coding	526.735	1.10013	3.63429e-05	0.000626763
gmip	protein_coding	12.7941	-4.07079	3.70684e-05	0.000637753
CABZ01087025.2	lincRNA	14.5603	-7.31282	3.76921e-05	0.000647455
BX649522.1	processed_transcript	102.215	-2.30521	3.78091e-05	0.000648952
CR450817.1	antisense	104.634	1.73487	3.7848e-05	0.000649105
nsdhl	protein_coding	134.417	1.40952	3.80775e-05	0.000651495
CT583728.16	protein_coding	193.798	1.63364	3.81948e-05	0.000652987
pcdh2ab10	protein_coding	734.119	-1.4904	3.83676e-05	0.000655424
stxbp1a	protein_coding	671.948	-1.71	3.87302e-05	0.000660057
syngr3a	protein_coding	68.3263	-2.17357	3.88844e-05	0.000662164
uqcrb	protein_coding	3061.5	1.29632	3.91758e-05	0.000665558
ucp2	protein_coding	338.141	-1.12239	3.95744e-05	0.000671803
hecw1b	protein_coding	58.2911	-2.58221	3.96214e-05	0.000671966
CR786578.1	processed_transcript	3071.98	1.26757	3.96459e-05	0.000671966
mn1b	protein_coding	10.4297	-3.84687	3.97827e-05	0.000673757
nkd3	protein_coding	74.0692	2.18114	4.0071e-05	0.00067811
ttyh2l	protein_coding	269.507	-1.18771	4.01679e-05	0.000679221
irx3a	protein_coding	160.69	-2.1652	4.0309e-05	0.000680544
tnika	protein_coding	241.177	-1.27155	4.11054e-05	0.000692372
trappc11	protein_coding	227.215	-1.211	4.1293e-05	0.000694979
slc6a9	protein_coding	612.057	1.13556	4.13243e-05	0.000694979
si:ch73-233f7.8	protein_coding	10.4837	-4.29813	4.16717e-05	0.000700115
MAP3K13	protein_coding	45.8877	-2.19014	4.18418e-05	0.000701506
diras1a	protein_coding	107.665	-3.28699	4.19562e-05	0.000702338
pclob	protein_coding	144.078	-2.29393	4.20257e-05	0.000702958
rab42a	protein_coding	101.559	-1.88087	4.21275e-05	0.000703574
chaf1a	protein_coding	2264.31	1.0019	4.2113e-05	0.000703574
cox6b2	protein_coding	5386.83	1.17753	4.23138e-05	0.000706142
rgs11	protein_coding	71.0005	-3.8131	4.25568e-05	0.000709105
ndufs5	protein_coding	2469.53	1.41229	4.27116e-05	0.000711139
BX927101.1	processed_transcript	25.2015	3.84251	4.30336e-05	0.00071595
ms4a17a.10	protein_coding	57.1946	6.30262	4.34974e-05	0.000722557
si:dkey-154b15.1	protein_coding	113.273	1.25547	4.37799e-05	0.000726137
plekhg2	protein_coding	156.227	1.0398	4.37467e-05	0.000726137
cdc42se2	protein_coding	28.8117	-2.78289	4.38319e-05	0.000726444
cops9	protein_coding	1349.08	1.47269	4.43402e-05	0.000733403
VSTM2B	protein_coding	19.8691	-3.61806	4.43533e-05	0.000733403
BX548011.3	protein_coding	959.268	1.15834	4.42984e-05	0.000733403
socs7	protein_coding	145.189	-1.82416	4.45594e-05	0.000736249
mfge8b	protein_coding	55.021	-1.83464	4.47574e-05	0.000738957
h2afvb	protein_coding	27139.5	1.01318	4.48337e-05	0.000739653
cd82b	protein_coding	438.202	-1.11885	4.51924e-05	0.000744438
NC_002333.9	Mt_tRNA	3094.81	1.3618	4.54641e-05	0.000748345
tmem59l	protein_coding	347.085	-1.65635	4.55777e-05	0.000748933
zgc:172302	protein_coding	11.5969	-3.89531	4.56034e-05	0.000748933
gfra1a	protein_coding	67.6601	-2.35693	4.56492e-05	0.000749118
memo1	protein_coding	474.899	-1.05914	4.57325e-05	0.000749916
pcdh2ab1	protein_coding	631.993	-1.47471	4.59173e-05	0.000752377
CT583728.19	protein_coding	128.092	1.639	4.62552e-05	0.000757341
AL645792.2	processed_transcript	21.9882	6.13965	4.63472e-05	0.000758276
mt-nd6	protein_coding	4664.67	1.3341	4.74634e-05	0.000774782
mrpl52	protein_coding	502.225	1.32568	4.78523e-05	0.000780543
irx4a	protein_coding	247.174	-1.87494	4.82121e-05	0.000785362
tecpr2	protein_coding	78.8878	-1.54822	4.84648e-05	0.000788529
scamp5a	protein_coding	340.262	-1.24313	4.8659e-05	0.000789003
gng5	protein_coding	3951.05	1.11902	4.88405e-05	0.000789003
rsph10b	protein_coding	330.84	1.29737	4.86666e-05	0.000789003
BX664750.3	lincRNA	10.1293	5.74288	4.85667e-05	0.000789003
stard4	protein_coding	111.625	1.47238	4.87672e-05	0.000789003
abhd6a	protein_coding	747.945	1.31611	4.89465e-05	0.000790069
cnstb	protein_coding	12.3128	-4.04084	4.94664e-05	0.000797273
si:ch211-288d18.1	protein_coding	76.6688	-2.67289	4.95914e-05	0.000798124
gpaa1	protein_coding	135.941	-1.34451	4.95928e-05	0.000798124
rdh5	protein_coding	231.689	-2.24438	5.12413e-05	0.000824042
ankrd27	protein_coding	44.7423	-1.962	5.13532e-05	0.00082523
sept8b	protein_coding	29.9994	-3.30365	5.14264e-05	0.000825794
pdca	protein_coding	17.5073	-4.29811	5.17816e-05	0.000830883
mt-nd2	protein_coding	14122.5	1.28014	5.19352e-05	0.000832115
atat1	protein_coding	268.634	-1.48119	5.23708e-05	0.000838474
CR382294.1	lincRNA	56.5639	1.88409	5.2608e-05	0.000841187
SAMD5	protein_coding	152.754	-2.05565	5.26178e-05	0.000841187
triqk	protein_coding	232.673	1.44361	5.28748e-05	0.000844673
ywhag2	protein_coding	382.956	-2.03049	5.29264e-05	0.000844874
RF00231	scaRNA	58.9157	1.98432	5.42269e-05	0.000864087
pias1b	protein_coding	57.9835	-1.71743	5.49837e-05	0.000875137
smurf1	protein_coding	106.946	-1.04116	5.52198e-05	0.000878251
gng13b	protein_coding	2574.02	-3.22024	5.5804e-05	0.000886242
DST	protein_coding	83.7699	-1.66237	5.58993e-05	0.000887105
uqcc3	protein_coding	376.774	1.30929	5.6344e-05	0.000893507
si:dkey-11d20.1	protein_coding	79.7049	1.98679	5.66972e-05	0.000898451
LO017835.1	protein_coding	35.2505	-2.4391	5.68141e-05	0.000899647
pcdh20	protein_coding	35.7006	-3.2476	5.69692e-05	0.000900787
si:dkeyp-26a9.2	protein_coding	349.604	1.18897	5.69625e-05	0.000900787
parp6a	protein_coding	17.2182	-3.57235	5.72326e-05	0.000904292
NAV1 (1 of many)	protein_coding	157.338	-1.73887	5.7565e-05	0.000908882
nr2f1b	protein_coding	221.543	-1.37247	5.78553e-05	0.000912137
birc5a	protein_coding	1266.09	1.05818	5.84465e-05	0.000920119
ms4a17a.9	protein_coding	109.823	2.45236	5.8516e-05	0.000920544
alg9	protein_coding	364.662	-1.1383	5.88812e-05	0.000924947
adgrb3	protein_coding	36.6074	-3.0624	5.91206e-05	0.000928035
fam20cb	protein_coding	11.8702	-4.33774	5.93204e-05	0.000929825
dnajc3a	protein_coding	89.4493	-1.49367	5.93729e-05	0.000929975
RF00004	snRNA	73.0654	2.395	5.98132e-05	0.00093552
BX537282.1	processed_transcript	11.7063	7.13191	6.03368e-05	0.000943029
isl2a	protein_coding	252.824	-2.30101	6.05591e-05	0.000945141
ctsc	protein_coding	82.0058	1.80689	6.09626e-05	0.000950754
tmem74b	protein_coding	28.6662	-3.60683	6.18199e-05	0.000962047
hist1h2a11	protein_coding	184.856	2.35514	6.18799e-05	0.00096229
ntm	protein_coding	87.3571	-2.11304	6.22005e-05	0.000965891
klhl17	protein_coding	42.1372	-1.89545	6.23247e-05	0.000967126
ripor2	protein_coding	76.3276	-1.59367	6.29855e-05	0.000975982
FO834855.1	protein_coding	34.8081	-3.40767	6.2966e-05	0.000975982
tjp2a	protein_coding	263.911	-1.46847	6.33572e-05	0.000980431
polr2d	protein_coding	2564.77	1.2027	6.33631e-05	0.000980431
dlgap4b	protein_coding	50.5836	-2.06685	6.42658e-05	0.000992982
theg	protein_coding	21.8414	-5.3964	6.44233e-05	0.000994707
dnajc18	protein_coding	86.0637	-1.32737	6.48541e-05	0.00100065
fgd4a	protein_coding	50.0494	-2.13815	6.49038e-05	0.0010007
gipc2	protein_coding	57.2205	-1.55729	6.51077e-05	0.00100242
dck	protein_coding	797.339	1.21618	6.519e-05	0.00100297
tnnt2d	protein_coding	58.4772	2.55517	6.55086e-05	0.00100573
sema4c	protein_coding	318.844	-1.07507	6.55748e-05	0.00100604
pitpnab	protein_coding	34.3108	-3.14458	6.56755e-05	0.00100687
zgc:113983	protein_coding	148.892	1.64166	6.57589e-05	0.00100744
plppr4a	protein_coding	11.5496	-4.34438	6.58312e-05	0.00100783
tmem41b	protein_coding	64.382	-1.82982	6.58937e-05	0.00100808
AL844185.1	protein_coding	27.0028	-2.94946	6.6044e-05	0.00100966
ndufa12	protein_coding	2687.71	1.44456	6.64151e-05	0.00101391
lrfn2b	protein_coding	15.0461	-3.76784	6.64001e-05	0.00101391
cd151l	protein_coding	360.633	1.27783	6.66189e-05	0.00101485
ssna1	protein_coding	527.264	1.01325	6.65878e-05	0.00101485
rbm28	protein_coding	649.376	1.09114	6.67605e-05	0.0010156
galnt9	protein_coding	49.4438	-3.63556	6.75855e-05	0.0010262
ddx21	protein_coding	543.626	1.24422	6.75989e-05	0.0010262
lsm3	protein_coding	1962.45	1.24482	6.7838e-05	0.00102911
tma7	protein_coding	6730.87	1.27701	6.79626e-05	0.00103027
CR548622.2	lincRNA	118.749	1.39421	6.831e-05	0.00103477
sox4a	protein_coding	393.629	-1.96626	6.90754e-05	0.00104277
zgc:65894	protein_coding	352.136	-1.35677	6.94655e-05	0.00104793
plpp7	protein_coding	37.0214	-2.55956	6.96189e-05	0.00104805
tle2b	protein_coding	90.2285	-1.80268	6.96796e-05	0.00104824
nt5c2b	protein_coding	88.4164	-1.85044	7.00535e-05	0.00105313
onecut1	protein_coding	1400.73	1.03784	7.02074e-05	0.00105399
mapk3	protein_coding	233.499	-1.27509	7.01629e-05	0.00105399
NC_002333.19	Mt_tRNA	119.096	1.30444	7.068e-05	0.00106035
mcph1	protein_coding	161.48	1.13204	7.07471e-05	0.00106062
roraa	protein_coding	302.636	-1.59987	7.1168e-05	0.00106619
mdga2a	protein_coding	12.2586	-5.68244	7.13423e-05	0.00106659
mapk11	protein_coding	58.654	-2.10528	7.12827e-05	0.00106659
tead1b	protein_coding	312.033	1.11118	7.15713e-05	0.00106928
zgc:171759	protein_coding	41.7799	1.93961	7.1945e-05	0.0010734
zgc:114130	protein_coding	242.66	1.22876	7.22318e-05	0.00107618
ndufb8	protein_coding	5182.8	1.18597	7.25018e-05	0.00107872
si:dkey-21o19.2	protein_coding	787.505	-1.6673	7.24654e-05	0.00107872
hist1h2a11	protein_coding	1250.08	2.17691	7.29599e-05	0.00108479
CT583728.21	rRNA	1519.27	1.27772	7.3041e-05	0.00108525
dlg2	protein_coding	30.3527	-2.82417	7.33424e-05	0.00108898
nyap2b	protein_coding	160.025	-1.35028	7.34846e-05	0.00109035
mrps18c	protein_coding	1217.92	1.32179	7.39704e-05	0.00109681
nme2b.2	protein_coding	292.951	1.41475	7.45534e-05	0.00110394
cad	protein_coding	1057.7	1.24552	7.46573e-05	0.00110472
atp6v1b2	protein_coding	81.4128	-2.43404	7.52437e-05	0.00111264
si:dkeyp-115d7.2	protein_coding	89.4389	-2.05551	7.62342e-05	0.00112422
CT583728.3	rRNA	1495.51	1.28401	7.61879e-05	0.00112422
CT583728.18	rRNA	951.036	1.28054	7.65547e-05	0.00112741
CT583728.24	protein_coding	2625.92	1.07639	7.65345e-05	0.00112741
cep19	protein_coding	118.034	1.46976	7.67235e-05	0.00112913
slbp	protein_coding	2467.91	1.05737	7.67765e-05	0.00112915
zgc:56699	protein_coding	81.7423	1.72052	7.6954e-05	0.00113094
nip7	protein_coding	511.136	1.01942	7.7003e-05	0.00113094
ndufa4	protein_coding	189.572	-1.87323	7.71688e-05	0.00113261
rxfp2a	protein_coding	13.0351	-7.15638	7.7262e-05	0.00113321
cacna1fb	protein_coding	18.3547	-4.6627	7.74676e-05	0.00113429
klhl18	protein_coding	55.6696	-1.90694	7.86355e-05	0.00114684
gpsm1b	protein_coding	24.3543	-2.50655	7.84807e-05	0.00114684
CDH18	protein_coding	18.7237	-2.88756	7.85321e-05	0.00114684
zgc:173585	protein_coding	51.5095	2.49079	7.88404e-05	0.00114859
hlx1	protein_coding	52.1415	1.82586	7.89206e-05	0.00114899
cldnd1b	protein_coding	45.1454	-1.70567	7.94176e-05	0.00115545
si:dkey-28e7.3	protein_coding	58.8152	-3.58868	8.00564e-05	0.0011624
nfr	protein_coding	15.114	-4.55631	8.07713e-05	0.00117199
fem1c	protein_coding	115.852	-1.35574	8.09205e-05	0.00117337
CU984600.1	protein_coding	119.247	1.2684	8.14009e-05	0.00117876
ndufa1	protein_coding	1781.74	1.44173	8.20359e-05	0.00118492
cldn5a	protein_coding	288.017	1.38232	8.20448e-05	0.00118492
ppp2r5b	protein_coding	19.7636	-3.3685	8.24963e-05	0.00118828
RF00004	snRNA	41.4181	2.59875	8.24264e-05	0.00118828
igsf21b	protein_coding	96.3074	-4.71808	8.29037e-05	0.00119335
si:ch211-269e2.1	protein_coding	28.416	-3.55175	8.29602e-05	0.00119337
ptgr1	protein_coding	1350.1	1.3391	8.31899e-05	0.00119588
BX005305.2	protein_coding	11.5174	-5.52875	8.36933e-05	0.00120232
LO018148.1	protein_coding	249.963	-1.2661	8.42143e-05	0.001209
cox8a	protein_coding	5471.52	1.51522	8.44913e-05	0.00121218
CR925797.1	antisense	203.504	1.13116	8.46534e-05	0.0012137
zgc:193541	protein_coding	4442.51	1.49609	8.47399e-05	0.00121414
cntn2	protein_coding	57.4972	-1.89092	8.49756e-05	0.00121609
BX005305.1	protein_coding	21.5184	-4.60599	8.49882e-05	0.00121609
CT583728.26	protein_coding	3002.21	1.15738	8.51377e-05	0.00121742
shoc2	protein_coding	154.033	-1.54885	8.57277e-05	0.00122425
lhfpl3	protein_coding	34.9801	-3.08889	8.58651e-05	0.0012254
rpgrip1l	protein_coding	143.389	1.43735	8.65278e-05	0.00123162
CR762436.1	protein_coding	67.6387	1.40534	8.6764e-05	0.00123336
cyp2aa7	protein_coding	30.7256	-3.77665	8.6928e-05	0.00123488
ISCU (1 of many)	protein_coding	858.932	1.08039	8.71776e-05	0.00123718
homer1b	protein_coding	86.5226	-2.7872	8.7204e-05	0.00123718
sagb	protein_coding	95.15	-3.15196	8.74276e-05	0.00123954
fthl29	protein_coding	531.626	1.26265	8.78642e-05	0.0012441
CR628341.1	lincRNA	59.4702	2.2451	8.89132e-05	0.00125731
mt-co3	protein_coding	56715.5	1.14639	8.94751e-05	0.00126443
BX005372.1	protein_coding	195.993	-1.44086	9.03426e-05	0.00127255
irf7	protein_coding	94.3269	1.76369	9.05048e-05	0.001274
hddc2	protein_coding	392.375	1.09512	9.06918e-05	0.00127581
RF00002	rRNA	1449.79	1.25841	9.07708e-05	0.00127609
dcaf12	protein_coding	256.391	-1.01487	9.10086e-05	0.00127778
sorbs2b	protein_coding	153.431	-2.23824	9.13077e-05	0.00128032
BX511021.1	protein_coding	516.96	1.0564	9.16732e-05	0.00128461
col9a1b	protein_coding	283.404	1.23907	9.24875e-05	0.00129435
CT583728.13	protein_coding	3727.25	1.03989	9.30891e-05	0.00130109
gsna	protein_coding	118.233	-1.13263	9.372e-05	0.00130767
rab11fip3	protein_coding	115.646	-1.37263	9.3916e-05	0.00130767
ndufa6	protein_coding	3203.55	1.48678	9.3768e-05	0.00130767
BX663525.1	processed_transcript	44.81	2.63777	9.38194e-05	0.00130767
BX005461.3	sense_intronic	54.571	1.88844	9.36297e-05	0.00130767
sbno2a	protein_coding	150.401	-1.02136	9.39823e-05	0.00130767
CU633745.1	lincRNA	196.023	-1.07559	9.52676e-05	0.0013247
akip1	protein_coding	42.5356	2.03287	9.57777e-05	0.00133009
trim2b	protein_coding	36.258	-3.0543	9.59713e-05	0.00133192
nampta	protein_coding	43.7234	-1.91888	9.63453e-05	0.0013354
acvr2ab	protein_coding	38.8232	-1.58989	9.67672e-05	0.0013404
gpd1l	protein_coding	145.395	-1.46098	9.69502e-05	0.00134207
spry4	protein_coding	109.137	1.36398	9.79678e-05	0.00135443
dnajb2	protein_coding	30.7339	-3.36192	9.85789e-05	0.00136028
mnd1	protein_coding	245.186	1.23969	9.85211e-05	0.00136028
zgc:194281	protein_coding	76.3942	-1.17321	9.88676e-05	0.00136181
nupr1a	protein_coding	475.175	1.73192	9.87777e-05	0.00136181
CR377211.3	lincRNA	11.757	-3.75577	9.90135e-05	0.0013628
ccng1	protein_coding	6300.06	2.02165	9.99495e-05	0.00137394
CR749775.1	antisense	2863.33	1.45953	0.000100598	0.0013811
erc2	protein_coding	55.3193	-2.35948	0.000100596	0.0013811
zgc:165555	protein_coding	236.323	2.0463	0.000101021	0.00138604
nsmce1	protein_coding	129.377	1.47889	0.000101087	0.00138606
si:ch211-282b22.1	protein_coding	311.237	1.02761	0.000101363	0.00138897
adgrb1b	protein_coding	11.3982	-3.6292	0.000102249	0.00139934
pcdh2ab2	protein_coding	653.855	-1.45854	0.000102224	0.00139934
atp1b2b	protein_coding	345.315	-2.43508	0.000102327	0.00139952
sqlea	protein_coding	62.2086	2.66996	0.000103287	0.00140972
znf1001	protein_coding	45.608	-3.04198	0.000103398	0.00140972
cldn11a	protein_coding	94.9195	5.15627	0.000104192	0.00141791
fam207a	protein_coding	223.032	1.01487	0.000104326	0.00141791
sorcs2	protein_coding	90.1658	-2.02636	0.000104289	0.00141791
ttf1	protein_coding	249.685	1.05062	0.000104238	0.00141791
pip5k1ca	protein_coding	45.0526	-1.96161	0.000104426	0.00141839
zgc:171480	protein_coding	694.267	1.13219	0.000105811	0.0014345
snrpd2	protein_coding	7604.99	1.08763	0.000106155	0.00143647
adam10b	protein_coding	135.09	-1.62649	0.000106256	0.00143695
cox6c	protein_coding	3269.87	1.56059	0.000106573	0.00143944
slc2a13b	protein_coding	18.8745	-3.40015	0.00010656	0.00143944
tenm1	protein_coding	13.6724	-4.12514	0.000106903	0.00144299
tubd1	protein_coding	115.058	1.02869	0.000107304	0.00144661
stambpl1	protein_coding	24.9051	-2.50375	0.000107502	0.00144837
etv5b	protein_coding	253.491	1.90012	0.000108067	0.00145417
fahd1	protein_coding	210.015	1.21875	0.000108412	0.00145752
nfia	protein_coding	277.537	-1.93294	0.00010845	0.00145752
upf3b	protein_coding	458.842	1.01427	0.000109818	0.00147408
pou4f2	protein_coding	731.922	-1.76297	0.000110008	0.0014748
KIRREL3	protein_coding	157.125	-1.4224	0.000110385	0.00147895
cntn1a	protein_coding	1073.29	1.16669	0.000111178	0.00148864
CT027582.1	antisense	17.2554	-3.04451	0.000111629	0.00149376
kif25	protein_coding	73.6665	-3.49278	0.000112889	0.00150969
CR457445.1	processed_transcript	10.0694	5.2823	0.000113021	0.00151052
zgc:91860	protein_coding	51.3595	-2.28538	0.000113826	0.00151941
im:6904045	protein_coding	99.723	1.6891	0.000113815	0.00151941
snap25a	protein_coding	177.674	-1.66457	0.000114429	0.00152651
phc1	protein_coding	396.852	1.00434	0.000115215	0.00153606
immp2l	protein_coding	270.492	1.02211	0.000115401	0.00153759
naa38	protein_coding	832.297	1.05324	0.000115605	0.00153842
slc24a5	protein_coding	125.825	-1.7349	0.000115884	0.00154119
plxna1a	protein_coding	102.896	-1.91227	0.000116416	0.00154731
ankrd33ba	protein_coding	21.4968	-2.58928	0.000117211	0.00155407
nitr1b	protein_coding	19.4978	2.42327	0.000117199	0.00155407
si:ch1073-345a8.1	protein_coding	156.47	-1.31172	0.000117114	0.00155407
CABZ01117752.1	protein_coding	14.4414	-3.20252	0.000117419	0.00155588
map7d2a	protein_coding	196.783	-1.64661	0.000117731	0.00155766
zgc:112234	protein_coding	60.9883	2.46879	0.000117769	0.00155766
pofut2	protein_coding	74.9752	-1.56832	0.000118036	0.00156024
map2	protein_coding	304.018	-1.88938	0.000118747	0.00156817
CABZ01026153.1	lincRNA	72.7164	-2.06019	0.00011968	0.00157716
ache	protein_coding	62.3452	-2.06143	0.000119945	0.00157933
stc2a	protein_coding	252.908	3.36427	0.00011999	0.00157933
zgc:92818	protein_coding	375.24	1.04172	0.000122656	0.00161148
si:dkey-23a13.9	protein_coding	232.128	1.85476	0.000123608	0.00162005
COQ10A	protein_coding	98.6245	-1.78411	0.000124196	0.00162678
cdc14aa	protein_coding	20.4491	-3.41523	0.000124981	0.00163607
zgc:163077	protein_coding	39.0234	-2.49075	0.000125467	0.00164145
nlgn2b	protein_coding	10.478	-4.19314	0.000125925	0.00164545
phlpp1	protein_coding	610.962	1.4713	0.000126056	0.00164617
zswim7	protein_coding	125.597	1.35021	0.000126219	0.00164731
fam149b1	protein_coding	51.1588	-2.47329	0.000126844	0.00165347
kcnk10b	protein_coding	14.4045	-2.81776	0.000127055	0.00165443
bard1	protein_coding	103.675	1.38508	0.00012707	0.00165443
mob3a	protein_coding	553.299	1.25475	0.000127437	0.00165581
hs3st3b1b	protein_coding	27.8464	-2.80414	0.000127314	0.00165581
pdzd2	protein_coding	87.2822	-1.84248	0.000128651	0.001668
hint1	protein_coding	1964.47	1.3456	0.000129256	0.00167484
insm1b	protein_coding	252.873	1.13538	0.000129792	0.00167878
cdc42ep4a	protein_coding	123.455	-1.33337	0.000129763	0.00167878
zgc:163040	protein_coding	107.963	2.36779	0.000130112	0.00168191
map4k4	protein_coding	105.457	-1.2571	0.000131269	0.00169586
gpr27	protein_coding	160.524	-1.8859	0.000131705	0.00170017
zgc:163040	protein_coding	60.4704	2.15987	0.00013176	0.00170017
exosc3	protein_coding	737.362	1.0859	0.000133441	0.00171676
ube2r2	protein_coding	42.8211	-2.20525	0.000134303	0.00172682
slc25a3a	protein_coding	52.4683	-2.95129	0.000135522	0.00174146
ndufv3	protein_coding	970.071	1.48338	0.000136272	0.00174799
ndufb9	protein_coding	4027.65	1.0729	0.000136962	0.00175581
si:dkey-85n7.7	protein_coding	20.5024	3.99072	0.000137136	0.001757
gmppab	protein_coding	143.853	-1.17142	0.000137885	0.00176347
rab13	protein_coding	563.085	1.11261	0.000138098	0.00176515
BX324007.2	antisense	404.726	-1.27205	0.000138786	0.00177289
znrf1	protein_coding	308.523	-1.4658	0.000139212	0.00177416
eny2	protein_coding	2146.46	1.22089	0.000138975	0.00177416
zgc:172014	protein_coding	110.419	1.86055	0.000141069	0.0017936
nat8l	protein_coding	2180.46	1.05825	0.00014135	0.00179501
galnt13	protein_coding	50.6053	-1.87041	0.000141428	0.00179501
si:rp71-46j2.7	protein_coding	24.2497	-3.39038	0.000141284	0.00179501
syt5b	protein_coding	749.577	-2.12847	0.00014155	0.00179551
si:dkey-287g12.6	protein_coding	129.047	1.4634	0.000141885	0.0017987
AL590145.1	processed_transcript	92.4535	-1.67367	0.000144201	0.00182309
CABZ01052576.1	protein_coding	130.43	1.12906	0.000144812	0.00182938
tmem178b	protein_coding	685.702	-1.65338	0.000145103	0.00183199
p4htm	protein_coding	29.2257	-2.71741	0.000145886	0.00184082
CU639468.1	processed_transcript	16.777	-3.70581	0.000146571	0.00184623
elovl2	protein_coding	110.5	2.06923	0.000147201	0.00185309
armc7	protein_coding	230.825	1.06309	0.000148382	0.00186579
pycr1a	protein_coding	38.9696	2.3094	0.000148305	0.00186579
nfatc3a	protein_coding	105.734	1.29576	0.000149952	0.00188225
grid2ipb	protein_coding	32.6982	-4.39387	0.000150521	0.00188722
snrpd3l	protein_coding	4391.38	1.09734	0.000150936	0.00189133
skila	protein_coding	124.571	-1.74417	0.000151978	0.00190109
si:dkeyp-72e1.7	protein_coding	109.714	-2.53333	0.000153336	0.00191586
ggact.3	protein_coding	49.3023	9.2081	0.000155581	0.00194167
zgc:165604	protein_coding	194.804	-1.46327	0.000155806	0.00194336
smad3b	protein_coding	106.751	-1.55446	0.000156647	0.00195273
chl1a	protein_coding	11.0645	-4.82996	0.000156917	0.00195497
dct	protein_coding	5572.12	-1.23287	0.000157262	0.00195815
cobll1b	protein_coding	26.9373	-2.54308	0.000157803	0.00196375
olfm1b	protein_coding	310.101	-1.83184	0.000158365	0.00196961
ndrg1a	protein_coding	409.645	-1.95885	0.00015862	0.00197165
spaca4l	protein_coding	50.1039	-2.00573	0.00016068	0.00199383
masp1	protein_coding	10.5852	-4.31989	0.000162919	0.0020193
fryb	protein_coding	181.545	-1.33475	0.000164313	0.00203339
gpr37a	protein_coding	282.164	-1.02462	0.000165327	0.00204331
cacna1ba	protein_coding	18.0665	-3.5882	0.000165576	0.00204405
FO704797.1	lincRNA	10.6868	-4.31925	0.000165931	0.0020461
stk3	protein_coding	286.58	-1.45023	0.000166937	0.00205733
copg2	protein_coding	539.675	-1.03225	0.000167169	0.00205786
tmx3a	protein_coding	415.384	-2.1065	0.000167824	0.00206475
dnph1	protein_coding	385.514	1.02913	0.000169773	0.00208635
ksr2	protein_coding	31.0647	-2.43564	0.000170135	0.00208844
tmem258	protein_coding	2637.38	1.50696	0.000170636	0.0020934
si:dkey-91m11.5	protein_coding	86.5577	-1.79546	0.000171384	0.00210021
FP016056.1	processed_transcript	13.2905	-2.74848	0.000171956	0.00210602
gpc2	protein_coding	99.1442	-1.11058	0.000172075	0.00210629
BX936461.1	processed_transcript	17.589	3.03564	0.000172242	0.00210715
gli1	protein_coding	47.5712	1.77011	0.000173413	0.00211908
hspe1	protein_coding	4384.84	1.21458	0.000174528	0.0021315
phactr3b	protein_coding	142.987	-2.08894	0.000175464	0.00214052
exosc5	protein_coding	828.933	1.17681	0.000175839	0.00214389
atoh8	protein_coding	67.3448	1.66741	0.000177452	0.00215991
smarcc2	protein_coding	115.328	-1.44718	0.000178093	0.00216291
blm	protein_coding	124.718	1.08525	0.000178847	0.0021708
si:dkey-40m6.8	protein_coding	95.2897	-2.16916	0.000179475	0.00217601
polr3k	protein_coding	427.723	1.12444	0.000179477	0.00217601
fam219ab	protein_coding	120.496	-1.17705	0.000179953	0.00218056
zgc:194578	protein_coding	108.447	-1.60801	0.000180407	0.00218484
mrpl42	protein_coding	1120.8	1.48061	0.000180619	0.00218618
wu:fc38h03	protein_coding	21.981	-4.09795	0.000180795	0.00218709
CT573204.1	lincRNA	52.885	2.50391	0.000182338	0.00220453
qser1	protein_coding	263.544	1.07759	0.000185162	0.00223217
rrm2	protein_coding	17675	1.02268	0.000185242	0.00223217
si:dkeyp-55f12.3	protein_coding	411.574	1.13898	0.000185884	0.00223696
si:dkey-250d21.1	protein_coding	417.404	1.39799	0.000185949	0.00223696
nars	protein_coding	2194.62	1.3	0.000187332	0.00224861
napgb	protein_coding	93.8548	-1.60273	0.000188478	0.00226111
si:dkey-57k2.7	protein_coding	97.9784	1.19509	0.000189603	0.00227209
senp8	protein_coding	45.481	1.69945	0.000189875	0.00227409
prickle2b	protein_coding	74.4432	-1.6181	0.000191709	0.00229352
ndufb7	protein_coding	1954.66	1.09502	0.00019292	0.00230468
cacna1aa	protein_coding	49.8273	-1.67935	0.000193067	0.00230468
RGS9BP	protein_coding	11.6719	-4.82136	0.000192978	0.00230468
inavaa	protein_coding	273.278	1.00431	0.000193247	0.00230556
tmem135	protein_coding	245.092	-1.3411	0.000193657	0.00230918
creb1b	protein_coding	820.289	-1.2367	0.000196103	0.00233707
cbr1l	protein_coding	154.373	1.57224	0.000196377	0.00233904
CR388378.2	processed_transcript	11.5175	-3.94169	0.000196599	0.00234041
ndufa7	protein_coding	1134.77	1.33761	0.000197616	0.00235122
lsm8	protein_coding	2042.15	1.25506	0.000197763	0.00235168
hesx1	protein_coding	60.8866	-1.39688	0.000198158	0.00235508
bcl6aa	protein_coding	30.4636	-3.2213	0.000199873	0.00237417
zgc:114181	protein_coding	302.611	-1.90964	0.000201263	0.00238937
znf106a	protein_coding	225.258	1.187	0.000205261	0.00243549
napaa	protein_coding	105.194	-1.7437	0.000205381	0.00243559
cdc26	protein_coding	420.061	1.18414	0.00020575	0.00243862
syt11b	protein_coding	79.3274	-1.87056	0.000207246	0.00245368
hmox2b	protein_coding	93.2929	-1.81315	0.000208613	0.00246717
soul3	protein_coding	404.996	-1.16994	0.000209868	0.00248066
sec61g	protein_coding	4707.5	1.44951	0.000210393	0.00248416
cyp2aa1	protein_coding	15.9262	-4.19365	0.000210329	0.00248416
faxcb	protein_coding	36.098	-2.36179	0.000211308	0.0024936
def6b	protein_coding	29.0048	-2.91006	0.000211458	0.00249401
cdh4	protein_coding	77.7812	-1.93832	0.000212021	0.00249928
tbc1d32	protein_coding	47.845	-1.36139	0.000212332	0.00250159
coa6	protein_coding	556.503	1.29274	0.000214136	0.00252147
kctd13	protein_coding	278.054	-1.26624	0.000214256	0.00252152
chrnb3a	protein_coding	98.83	-2.05246	0.000215595	0.00253453
tmppe	protein_coding	55.378	-2.09862	0.000216878	0.00254822
plcd3b	protein_coding	27.5652	-2.40954	0.000217008	0.00254837
tmem64	protein_coding	22.0703	-3.33654	0.000217615	0.00255274
rpl37	protein_coding	293.68	1.17763	0.000220176	0.00257999
stmn4	protein_coding	84.3874	-1.80596	0.000222015	0.00259873
efnb1	protein_coding	108.956	-1.12767	0.00022222	0.00259973
gpr37b	protein_coding	31.5654	-2.93081	0.000222999	0.00260603
CU855758.1	antisense	1113.97	1.51413	0.000223617	0.00261184
mb	protein_coding	3218.37	-3.74156	0.000223804	0.00261261
tnr	protein_coding	72.3849	-2.58498	0.000224183	0.00261559
glrba	protein_coding	13.1908	-3.90567	0.0002243	0.00261559
ctgfa	protein_coding	71.1623	-2.49308	0.00022511	0.00262363
si:zfos-375h5.1	protein_coding	17.3642	-2.0694	0.000227251	0.00264289
crmp1	protein_coding	131.215	-2.2191	0.000230037	0.00267243
CR352342.1	protein_coding	17.2502	5.62804	0.000230611	0.00267766
gria2a	protein_coding	29.6469	-2.74962	0.000232571	0.00269752
si:ch211-48m9.1	protein_coding	10.9761	-4.56961	0.000234105	0.00271241
aox6	protein_coding	22.3946	-2.49907	0.00023445	0.00271496
ggact.2	protein_coding	54.9702	9.36529	0.000235044	0.00271749
rlbp1b	protein_coding	1221.88	-1.86314	0.000235521	0.00272155
zgc:153521	protein_coding	110.018	-1.15876	0.00023671	0.00273238
dhdhl	protein_coding	205.501	2.04348	0.0002379	0.00274465
tpk1	protein_coding	4263.84	1.39619	0.000238841	0.00275404
si:dkey-20i20.9	protein_coding	29.3042	1.60616	0.000240035	0.00276634
fgf3	protein_coding	52.3546	2.45093	0.000241748	0.00278261
si:ch1073-153i20.4	protein_coding	873.057	1.70694	0.000241832	0.00278261
CR381647.3	protein_coding	96.6799	1.72045	0.00024284	0.00279272
CR788316.3	unprocessed_pseudogene	34.3805	2.30662	0.00024361	0.00279861
zgc:194981	protein_coding	101.978	1.90628	0.000244539	0.00280631
si:ch73-139e5.2	protein_coding	10.6573	-4.93324	0.000244692	0.00280658
ttyh1	protein_coding	83.0023	-2.36107	0.000244968	0.00280825
braf	protein_coding	67.9567	-1.06458	0.000246538	0.00282476
BX005392.3	processed_transcript	105.711	6.42358	0.000246864	0.002827
zgc:195173	protein_coding	132.289	-2.3752	0.000247718	0.00283379
cacng3b	protein_coding	231.289	-3.28065	0.000249484	0.00285249
ms4a17a.7	protein_coding	45.712	3.93778	0.000249836	0.00285501
trpm1a	protein_coding	241.195	-1.58389	0.000250968	0.00286489
reep5	protein_coding	1724.68	1.20745	0.000251097	0.00286489
ndufa3	protein_coding	1816.29	1.31325	0.000251945	0.00287265
BX908731.1	protein_coding	191.943	1.33022	0.00025487	0.00290335
rn7sk	misc_RNA	153.453	1.90804	0.000257263	0.00292599
msra	protein_coding	183.718	1.20633	0.000257455	0.00292664
pku300	protein_coding	18.5912	4.55137	0.000257758	0.00292855
snrpd3	protein_coding	1454.96	1.22836	0.00025973	0.00294633
efhd1	protein_coding	160.392	-1.72853	0.000259611	0.00294633
pcdh2ab12	protein_coding	609.786	-1.3772	0.000260767	0.00295654
bcl11ba	protein_coding	233.947	-2.52495	0.000261439	0.0029607
fam43a	protein_coding	242.459	-1.04827	0.000263536	0.00297859
znfl2a	protein_coding	81.7086	1.75696	0.000263725	0.00297917
cldn11b	protein_coding	213.695	1.50707	0.000264064	0.00298144
si:ch211-149b19.2	protein_coding	13.8171	-3.26339	0.000264312	0.00298151
vldlr	protein_coding	356.263	-1.18302	0.0002645	0.00298171
si:ch211-215d8.2	protein_coding	68.0996	1.55327	0.000267129	0.0030051
sypb	protein_coding	390.731	-2.14255	0.000267662	0.00300797
hps1	protein_coding	122.771	-1.65968	0.000268563	0.00301653
zgc:77739	protein_coding	336.229	1.0707	0.000269194	0.00302206
BX005085.3	protein_coding	73.1282	1.60293	0.000269854	0.00302633
si:ch73-1a9.3	protein_coding	12293.5	1.41032	0.000269825	0.00302633
ptprb	protein_coding	67.5964	-2.86701	0.00027138	0.00303908
znf1013	protein_coding	17.7443	-2.46843	0.000272479	0.00304788
cdh6	protein_coding	289.342	-1.63005	0.000272895	0.00304939
CDK2AP1	protein_coding	1167.97	1.02781	0.000273703	0.00305527
si:dkey-244a7.1	protein_coding	459.46	1.47936	0.000276003	0.00307777
si:dkey-228d14.5	protein_coding	23.2184	3.57286	0.000278039	0.00309451
BX548015.2	lincRNA	112.74	2.60388	0.000278956	0.00310272
CR786578.2	protein_coding	35.4548	1.56901	0.000280467	0.00311793
atp5l	protein_coding	7955.33	1.48161	0.000283688	0.00314889
myo7ab	protein_coding	20.5546	-3.76217	0.000284166	0.00315259
BX539307.1	protein_coding	11.0576	-3.94804	0.000285614	0.00316541
hic2	protein_coding	50.8732	-2.24038	0.00028732	0.00318107
arl4aa	protein_coding	723.468	1.2085	0.000287598	0.00318251
tyr	protein_coding	216.268	-1.18472	0.000290075	0.00320829
myh14	protein_coding	302.498	-1.32567	0.000293894	0.00324391
prox1a	protein_coding	795.946	-2.14874	0.000294479	0.00324871
hyi	protein_coding	159.711	1.508	0.000295358	0.00325509
rgmb	protein_coding	195.83	-1.22987	0.000295722	0.00325745
ccdc50	protein_coding	215.897	-1.29155	0.000299212	0.00329088
lrrn3b	protein_coding	34.6837	-2.40215	0.000300883	0.00330591
atrn	protein_coding	129.964	-1.18874	0.000301858	0.00330991
mtus1a	protein_coding	51.4269	-1.78124	0.000301677	0.00330991
ndufc2	protein_coding	2001.4	1.23816	0.000301858	0.00330991
rtn1b	protein_coding	1081.26	-1.36596	0.000303728	0.00332536
si:ch73-264p11.1	protein_coding	38.2313	-2.50201	0.000305081	0.0033368
tspo	protein_coding	227.574	1.52403	0.00030587	0.00334206
pcsk1nl	protein_coding	66.9476	-1.79425	0.000306157	0.00334351
hspa5	protein_coding	1523.16	-1.10226	0.000307226	0.00334844
BX294189.1	antisense	64.3112	1.71903	0.000307681	0.00335171
tnk2b	protein_coding	114.596	-2.49594	0.000309697	0.0033686
her4.4	protein_coding	3530.57	1.05881	0.000311464	0.00338611
sftpbb	protein_coding	25.9451	2.3965	0.00031207	0.00338931
scml4	protein_coding	26.704	-2.76674	0.000312442	0.00339032
eps8l3b	protein_coding	29.4613	-1.7686	0.000313399	0.00339864
onecut3b	protein_coding	25.0468	-1.51011	0.000313742	0.00340065
ric8a	protein_coding	71.6628	-1.79617	0.000313958	0.00340129
cart4	protein_coding	10.0563	5.11366	0.000314256	0.00340282
tbx5a	protein_coding	124.409	1.40413	0.000314515	0.00340392
gcshb	protein_coding	438.243	1.29854	0.000314881	0.00340618
cox7a2l	protein_coding	2275.54	1.31196	0.000316513	0.00341872
ndufa11	protein_coding	2474.76	1.38112	0.000322104	0.00347046
rgs8	protein_coding	27.9912	-3.14883	0.0003228	0.00347624
BX324216.2	protein_coding	15.896	-3.67619	0.000324022	0.00348501
zgc:112234	protein_coding	68.5768	2.22652	0.000324097	0.00348501
HIST2H3A	protein_coding	250.229	1.55593	0.00032454	0.00348804
smc5	protein_coding	198.602	1.17145	0.000325241	0.00349357
si:ch211-189a15.5	protein_coding	18.9732	-2.43185	0.000327839	0.00351807
fabp3	protein_coding	7725.05	1.17679	0.000329677	0.003531
zgc:162707	protein_coding	43.2253	-1.64781	0.000330267	0.00353557
p2rx4b	protein_coding	1485.26	1.20208	0.00033532	0.00358612
adgra1a	protein_coding	117.56	-2.55204	0.000336429	0.00359443
efnb2b	protein_coding	134.194	-1.25519	0.000347424	0.00369915
si:dkey-7n6.2	protein_coding	141.166	1.59186	0.000348561	0.00370943
cnksr2b	protein_coding	91.2989	-1.90449	0.000349096	0.0037133
zmp:0000000711	protein_coding	73.0972	1.19575	0.000349756	0.0037185
zdhhc9	protein_coding	133.277	-1.80534	0.000350942	0.00372778
ppp2r2ca	protein_coding	54.4412	-3.63523	0.000354	0.00375257
wasf2	protein_coding	149.823	1.0895	0.000354396	0.00375493
iqsec3a	protein_coding	77.1275	-2.74521	0.000354949	0.00375896
zwi	processed_transcript	13.01	-4.5522	0.000356047	0.0037669
atp5pf	protein_coding	5790.3	1.3619	0.000358108	0.00378686
selenoj	protein_coding	174.812	1.34905	0.00036043	0.00380771
CT583728.25	rRNA	102.837	1.62698	0.000362571	0.00382845
ubash3ba	protein_coding	13.6936	-2.90234	0.000366465	0.00386581
gnb3a	protein_coding	1386.48	-4.88069	0.000366884	0.00386834
cntnap2a	protein_coding	46.0545	-2.03366	0.000368291	0.00387752
si:dkey-13n23.3	protein_coding	105.65	1.07685	0.000370811	0.00389648
fgfr1a	protein_coding	65.7509	1.6293	0.000371135	0.003898
nipsnap3a	protein_coding	99.0021	1.18815	0.000372822	0.00391382
slc6a1b	protein_coding	58.8591	-3.20024	0.00037376	0.00392018
wdr62	protein_coding	190.162	1.096	0.00037397	0.00392018
arhgap23b	protein_coding	39.0578	-3.19165	0.000375689	0.00393439
dcaf6	protein_coding	63.6468	-1.68086	0.000376146	0.00393537
robo2	protein_coding	174.885	-1.90846	0.000377392	0.00394295
mest	protein_coding	183.734	-1.32293	0.000377416	0.00394295
cdk5r1b	protein_coding	47.5059	-2.77206	0.000377688	0.00394389
daam1a	protein_coding	495.562	-1.63652	0.000378398	0.0039494
her9	protein_coding	820.975	1.32181	0.000379906	0.00395942
nxpe3	protein_coding	15.3348	-3.45415	0.000380716	0.00396596
mtmr1a	protein_coding	380.1	-1.01892	0.000381405	0.00396932
fthl30	protein_coding	680.818	1.08909	0.000381288	0.00396932
rab9a	protein_coding	342.594	-1.24719	0.000382717	0.00398107
tdh	protein_coding	884.23	1.11804	0.000385567	0.00400495
npdc1b	protein_coding	12.1085	-3.30892	0.000385561	0.00400495
plppr5a	protein_coding	48.7931	-3.09967	0.000385527	0.00400495
tmem88a	protein_coding	69.0425	1.6463	0.000386657	0.00401242
tomm5	protein_coding	905.252	1.08179	0.00038733	0.00401557
ap4s1	protein_coding	331.171	1.05007	0.000391882	0.00405693
basp1	protein_coding	345.128	-1.77074	0.000392469	0.00405863
tdrd7b	protein_coding	85.961	-1.91836	0.000392316	0.00405863
tsen34	protein_coding	200.163	1.26069	0.000396592	0.00409786
pcnx2	protein_coding	40.8137	-1.86203	0.000397089	0.00410104
AL954698.2	antisense	48.0007	1.16555	0.000399928	0.0041284
si:ch1073-450f2.1	protein_coding	10.2077	-4.4072	0.000400415	0.00413146
hs3st4	protein_coding	17.6242	-4.43692	0.000401143	0.00413504
CU207311.1	processed_transcript	79.3809	3.35212	0.000402044	0.00414236
FO834799.1	protein_coding	157.555	1.04116	0.000407247	0.00418204
syvn1	protein_coding	246.822	-1.05041	0.00041041	0.00421253
cers4b	protein_coding	13.4678	-3.39736	0.000412542	0.00423188
shha	protein_coding	25.1993	-3.19195	0.000413076	0.00423188
b4galnt1b	protein_coding	12.6178	-3.55837	0.000412708	0.00423188
pde6ha	protein_coding	44.0912	-3.71152	0.000413025	0.00423188
CABZ01044281.1	protein_coding	17.5807	-2.29394	0.000417202	0.00427011
rcvrna	protein_coding	502.522	-1.99407	0.000419342	0.00428953
sf3b6	protein_coding	2965.8	1.06186	0.00041972	0.00428981
ndel1a	protein_coding	130.667	-1.15482	0.000427313	0.00435714
si:dkey-27d5.5	protein_coding	10.1355	-6.29395	0.000429338	0.00437574
tspan15	protein_coding	23.1079	-1.75319	0.000429822	0.00437861
cdh7a	protein_coding	31.6584	-3.12431	0.000430373	0.00438217
si:ch211-106h4.12	protein_coding	21.3851	-2.28558	0.00043279	0.00440326
ubtd2	protein_coding	273.612	-1.2369	0.000434249	0.00441541
si:ch73-21k16.5	protein_coding	35.4326	2.02844	0.000436264	0.00442966
gal3st3	protein_coding	128.649	1.39851	0.00043823	0.00444547
scrn2	protein_coding	69.1085	-2.11703	0.000440841	0.00446777
zgc:63972	protein_coding	94.5433	-1.63467	0.000442579	0.0044791
shisa7b	protein_coding	83.0716	-1.85529	0.000442409	0.0044791
bean1	protein_coding	19.8724	-3.47011	0.000443788	0.00448924
msmo1	protein_coding	165.979	2.37172	0.000445073	0.00450014
CABZ01058222.1	protein_coding	19.1578	2.70673	0.000446556	0.00451303
slitrk5a	protein_coding	14.0024	-4.63785	0.000447213	0.0045145
mtmr7a	protein_coding	31.4167	-2.38399	0.000451961	0.00454857
si:ch73-233f7.3	protein_coding	11.8515	-3.7022	0.00045414	0.00456838
slc43a3a	protein_coding	76.0556	-1.94277	0.000455645	0.00457926
nudt14	protein_coding	128.938	-1.36077	0.00045714	0.00459216
cox6a1	protein_coding	11865.2	1.34777	0.000457518	0.0045932
dnajc4	protein_coding	172.611	1.16864	0.000457879	0.0045932
bace1	protein_coding	39.0415	-2.57296	0.000457729	0.0045932
ndufs4	protein_coding	2273.08	1.1009	0.000460309	0.00461543
ptpreb	protein_coding	43.4557	-2.79549	0.000463416	0.0046423
fbxl7	protein_coding	74.1222	-1.99553	0.000464441	0.00465042
atp2b3b	protein_coding	53.0916	-2.96975	0.000468243	0.004682
thy1	protein_coding	82.7439	1.51327	0.000469149	0.00468853
calb2b	protein_coding	1218.27	-4.39929	0.000469329	0.00468853
plekha7a	protein_coding	14.8401	-3.65835	0.000470611	0.00469917
CR339054.2	protein_coding	13.4313	-2.6894	0.00047904	0.00477674
isl2b	protein_coding	943.865	-1.72436	0.000481115	0.00479522
gstr	protein_coding	575.576	1.14994	0.000482009	0.00479972
mpv17	protein_coding	500.794	1.00645	0.000484463	0.00482194
BX927275.2	processed_transcript	11.4478	-3.70673	0.000486166	0.00483129
zmat4a	protein_coding	29.8043	-3.11215	0.000488611	0.00484149
zgc:165555	protein_coding	39.9348	1.94376	0.000488157	0.00484149
stx1b	protein_coding	460.745	-1.5167	0.000490651	0.00485677
tmem184a	protein_coding	16.0592	-3.25676	0.000492866	0.00487647
pgbd5	protein_coding	14.6171	-3.19791	0.000494678	0.00489217
uqcrq	protein_coding	2781	1.35981	0.0004955	0.00489806
atp5meb	protein_coding	2675.81	1.11548	0.000499145	0.0049296
slc16a12a	protein_coding	18.8417	-3.1445	0.000500351	0.00493926
ccl34a.4	protein_coding	15.8231	4.66638	0.000502264	0.00495589
sox4a	protein_coding	2137.32	-1.62923	0.000502674	0.00495768
gins4	protein_coding	501.472	1.18714	0.000503073	0.00495935
slc44a5b	protein_coding	96.0943	-1.63916	0.000503883	0.00496508
blvra	protein_coding	57.8785	1.6614	0.000508335	0.00500439
itgb1b	protein_coding	109.318	-1.56441	0.000509184	0.00501049
si:ch211-195b13.1	protein_coding	193.434	-1.41875	0.000511174	0.00502778
zgc:165555	protein_coding	79.2321	3.17236	0.000511805	0.0050317
gga3	protein_coding	47.0474	-1.50584	0.000512279	0.00503408
CR848705.1	antisense	38.9276	1.60847	0.000512687	0.00503581
zgc:100906	protein_coding	154.443	-1.16386	0.000514357	0.00504536
draxin	protein_coding	185.499	-1.07848	0.000516131	0.00505872
slirp	protein_coding	1175.93	1.13588	0.000516186	0.00505872
sowahcb	protein_coding	122.36	-2.02748	0.000518162	0.00507578
dynll1	protein_coding	12340.5	1.00564	0.000518663	0.0050784
zdhhc7	protein_coding	105.9	-1.27229	0.000521958	0.00510605
pam16	protein_coding	460.893	1.40578	0.000523331	0.00511717
zgc:65997	protein_coding	50.0372	1.88947	0.000523873	0.00512016
coil	protein_coding	291.23	1.11904	0.000525798	0.00513666
slc9a7	protein_coding	191.861	-1.33405	0.0005292	0.00516757
si:ch211-214c7.5	protein_coding	215.869	1.07628	0.000530012	0.00517084
nit1	protein_coding	92.433	2.52573	0.000531872	0.00518665
CU457819.2	protein_coding	30.9619	1.66827	0.000532448	0.00518993
ackr3b	protein_coding	410.283	1.38777	0.000533617	0.00519542
pcdh2g17	protein_coding	1149.54	-1.27053	0.000533797	0.00519542
sun1	protein_coding	219.554	-1.31696	0.000534653	0.00519974
atp5md	protein_coding	2397.39	1.53713	0.000535091	0.00520166
bri3bp	protein_coding	159.241	-1.52562	0.000537678	0.00522179
si:dkey-7j14.6	protein_coding	344.594	1.2204	0.000537885	0.00522179
si:ch1073-75f15.2	protein_coding	26.6737	-2.16897	0.0005378	0.00522179
si:ch73-290k24.6	protein_coding	19.9613	-3.61698	0.000539972	0.00523502
cadm4	protein_coding	82.3797	-1.35799	0.000541774	0.0052478
dusp2	protein_coding	24.4831	-2.89761	0.000543876	0.00526581
CABZ01048666.1	protein_coding	28.2494	-3.21088	0.000544594	0.0052704
RF00002	rRNA	26.345	2.0083	0.000545766	0.00527939
dcaf11	protein_coding	160.163	-1.24171	0.000546248	0.0052817
prep	protein_coding	229.936	-1.50523	0.000548736	0.00529993
si:ch1073-325m22.2	processed_transcript	5624.26	1.16305	0.000549112	0.00529993
gucy1b1	protein_coding	30.583	-3.68488	0.000554782	0.00535227
rrm2b	protein_coding	223.888	-1.51158	0.000558975	0.00538076
perp	protein_coding	158.239	1.37793	0.000559651	0.00538487
STX3	protein_coding	83.7024	-2.53441	0.000560695	0.00539013
abhd2a	protein_coding	96.7596	-1.20296	0.000562377	0.00540109
ptprr	protein_coding	29.4508	-2.11212	0.000562582	0.00540109
dhx34	protein_coding	76.071	-1.11159	0.000567329	0.00544184
pcdh2aa1	protein_coding	478.547	-1.3286	0.000570861	0.00547021
CT573433.1	antisense	33.6889	-2.61506	0.000571044	0.00547021
CDK18	protein_coding	13.4632	-3.55877	0.00057151	0.00547226
tmem141	protein_coding	220.78	1.17844	0.00057744	0.00552172
epha6	protein_coding	20.9406	-2.79754	0.000581586	0.0055571
si:dkey-23a13.21	protein_coding	80.3936	1.66803	0.000581652	0.0055571
CABZ01087560.1	lincRNA	961.642	1.13974	0.000583078	0.00556827
dhrsx	protein_coding	144.328	-1.43184	0.000584124	0.0055758
AL935126.1	antisense	23.351	8.12893	0.000584559	0.0055775
mif	protein_coding	1552.43	1.19639	0.000589027	0.005603
RF00009	ribozyme	30.4527	2.43954	0.000589041	0.005603
RF01190	snoRNA	37.1151	1.59621	0.00058869	0.005603
acap3b	protein_coding	55.7871	-2.01428	0.000588412	0.005603
FO681393.1	protein_coding	214.403	1.39128	0.000588497	0.005603
rbfox3a	protein_coding	123.992	-1.6911	0.000598257	0.00567571
usp31	protein_coding	46.7747	-1.78803	0.000600256	0.00569219
ttll11	protein_coding	49.4091	-1.72052	0.000603239	0.00571798
atad1b	protein_coding	100.27	-1.13915	0.000604374	0.00572623
zgc:64201	protein_coding	24.0226	2.94758	0.000604666	0.00572649
top1l	protein_coding	4818.51	1.05726	0.000604984	0.00572701
brf1a	protein_coding	59.7961	2.25945	0.000607273	0.00574366
si:dkey-23f9.8	protein_coding	21.1604	-7.85434	0.000608116	0.00574912
si:ch211-170d8.8	protein_coding	1493.81	1.31207	0.000609378	0.00575854
CT574587.1	antisense	2387.31	1.19342	0.000611448	0.0057746
stil	protein_coding	147.369	1.06498	0.000612478	0.00578028
ip6k2a	protein_coding	504.55	-1.12213	0.000614554	0.00579735
slc27a4	protein_coding	60.6509	-2.27469	0.000614966	0.00579871
ptpra	protein_coding	379.238	1.04202	0.000618376	0.00582833
CU634008.1	processed_transcript	780.948	1.44611	0.000621569	0.00585333
BX901907.3	lincRNA	58.7276	2.11123	0.000623599	0.0058699
nr2e1	protein_coding	823.513	1.13596	0.000625598	0.00588616
cald1a	processed_transcript	402.612	1.28225	0.0006273	0.00589962
kif21b	protein_coding	120.158	-1.40822	0.000630145	0.00592123
zgc:165555	protein_coding	606.412	1.77738	0.000631627	0.00593259
tiparp	protein_coding	309.231	-1.10454	0.000632211	0.0059355
tmsb4x	protein_coding	15485.3	1.25665	0.000638714	0.00599136
porcn	protein_coding	25.2995	-3.16286	0.000639263	0.00599392
grm1a	protein_coding	17.4295	-2.98147	0.000641978	0.00601677
gas2l1	protein_coding	45.3545	-2.52461	0.000642274	0.00601693
mbtd1	protein_coding	114.611	-1.15755	0.000643159	0.00601743
plxnb3	protein_coding	101.99	-1.48478	0.000645059	0.00603237
zgc:153441	protein_coding	276.238	-4.08209	0.000645311	0.00603237
snap25b	protein_coding	1711.99	-1.47589	0.000645925	0.0060355
trim66	protein_coding	12.137	-4.11845	0.0006485	0.00605435
selenoo2	protein_coding	10.7351	-3.58462	0.000651309	0.00607534
whrnb	protein_coding	65.2137	-2.34191	0.000654411	0.00610165
pcdh2ab6	protein_coding	574.372	-1.34257	0.000654966	0.00610419
gpt2	protein_coding	151.333	1.09505	0.00065761	0.00611569
aadac	protein_coding	28.1024	-2.25539	0.000656597	0.00611569
grinaa	protein_coding	32.5782	-1.91251	0.000656808	0.00611569
hist1h2ba	protein_coding	37.7607	2.24965	0.000657539	0.00611569
cox4i2	protein_coding	289.333	-1.46601	0.000659827	0.00612742
tshz3b	protein_coding	66.1782	-1.8712	0.000660002	0.00612742
chst1	protein_coding	498.819	-1.79586	0.000662486	0.00614785
znf385a	protein_coding	268.391	-1.22052	0.000665912	0.00616908
si:dkey-57k2.7	protein_coding	225.602	1.09807	0.000665904	0.00616908
CR450808.1	protein_coding	51.9923	3.02685	0.000666365	0.00617063
si:dkey-92f12.2	protein_coding	158.929	-1.25344	0.000670147	0.00619771
anapc16	protein_coding	1443.01	1.09105	0.000675151	0.00623868
mcoln1b	protein_coding	88.1065	-2.33822	0.000677418	0.00625695
rab11bb	protein_coding	274.494	-1.63577	0.000678888	0.00626519
nat15	protein_coding	103.277	-1.44689	0.000679736	0.00627035
mtx1a	protein_coding	80.9762	-1.08556	0.000682064	0.00628915
nptx1l	protein_coding	27.7315	-3.17844	0.000689701	0.00634877
ptk2aa	protein_coding	109.64	-1.51453	0.000691492	0.00636255
zgc:173587	protein_coding	124.312	1.49663	0.000691866	0.00636329
fbxl15	protein_coding	56.7558	-1.83091	0.000696955	0.00639923
bbs7	protein_coding	176.305	-1.23952	0.000696697	0.00639923
mapk8ip3	protein_coding	72.988	-1.10171	0.000697746	0.00640108
si:dkey-261m9.12	protein_coding	4589.35	1.3026	0.000701048	0.00642593
shisa4	protein_coding	113.81	1.00831	0.000714348	0.0065423
gtf2a1l	protein_coding	40.7426	-1.99661	0.000717073	0.00656449
prph2l	protein_coding	71.4635	-2.73688	0.000718998	0.00657655
zgc:110782	protein_coding	143.048	1.1349	0.000722691	0.0065992
nog3	protein_coding	67.1598	-1.28902	0.0007237	0.00660563
ost4	protein_coding	1672.37	1.53856	0.000724095	0.00660645
nexn	protein_coding	121.303	-2.05257	0.000726958	0.00662143
spcs1	protein_coding	2434.88	1.22073	0.000728035	0.00662845
acot13	protein_coding	228.644	1.24288	0.000729498	0.00663899
ptprz1b	protein_coding	408.209	1.20361	0.000731811	0.00665612
CR792454.1	antisense	109.603	-1.66001	0.000731995	0.00665612
ndufs6	protein_coding	2149.15	1.25994	0.000732484	0.00665777
stm	protein_coding	673.217	-2.72219	0.000735533	0.00668268
pvalb2	protein_coding	37.837	-4.07755	0.000742446	0.00673702
ndufb4	protein_coding	3405.69	1.18602	0.000746156	0.00676502
si:dkey-119f1.1	protein_coding	84.6392	1.14825	0.000746154	0.00676502
si:ch211-235e9.6	protein_coding	1457.31	1.33222	0.000749172	0.00678953
CU459094.2	protein_coding	62.3199	1.8238	0.000753515	0.00682318
cers6	protein_coding	157.932	-1.56052	0.000755999	0.00684282
ca10b	protein_coding	18.2094	-2.77557	0.000756434	0.0068439
CR354540.2	lincRNA	217.795	1.03261	0.000766777	0.0069288
map6b	protein_coding	48.3773	-1.82413	0.000767579	0.00693315
CABZ01072254.1	protein_coding	50.8526	1.70998	0.000777398	0.00701308
dagla	protein_coding	30.3242	-1.74592	0.000784062	0.00706144
atp5f1e	protein_coding	4857.56	1.40995	0.00078403	0.00706144
rbfox1	protein_coding	371.963	-2.87142	0.000784418	0.00706172
FP236197.1	lincRNA	214.498	2.24581	0.000785786	0.00707109
fubp3	protein_coding	222.302	-1.27769	0.000786216	0.00707203
CT956093.1	unprocessed_pseudogene	73.8769	-1.72168	0.000788713	0.0070886
si:ch211-212k5.1	protein_coding	16.9138	-1.84859	0.000788679	0.0070886
krtcap2	protein_coding	1587.64	1.24297	0.00079062	0.0071028
maza	protein_coding	59.4122	-1.45748	0.000791518	0.00710793
FP236812.2	protein_coding	64.8024	1.83805	0.000792911	0.00711748
slc7a9	protein_coding	77.9988	-1.97797	0.000793454	0.00711941
gstt1b	protein_coding	131.74	1.86466	0.000799293	0.00715126
hgd	protein_coding	3446.13	1.1686	0.000799313	0.00715126
cmasa	protein_coding	191.995	-1.169	0.00079992	0.00715374
isoc2	protein_coding	278.924	1.10704	0.000804549	0.00719217
diablob	protein_coding	259.505	1.0759	0.000806936	0.0072046
gstz1	protein_coding	122.606	1.42506	0.000806814	0.0072046
etv2	protein_coding	75.0791	1.35567	0.000806632	0.0072046
barhl2	protein_coding	1672.78	-1.29093	0.000807839	0.00720673
atf5b	protein_coding	207.174	2.35719	0.000808466	0.00720935
soga1	protein_coding	292.741	1.02676	0.000810424	0.00721999
si:ch211-85n16.3	protein_coding	513.511	1.06424	0.000810658	0.00721999
hist1h2a4	protein_coding	986.517	1.42766	0.000811783	0.00722703
FQ311928.1	protein_coding	71.9863	-1.69848	0.00081534	0.00725573
sem1	protein_coding	4472.18	1.11509	0.000819206	0.00728714
eml1	protein_coding	595.289	-1.06664	0.000821288	0.00730266
dusp12	protein_coding	75.0474	1.14658	0.000821754	0.00730381
kcnab1b	protein_coding	18.8878	-3.64735	0.000828863	0.00736095
nlrc8	protein_coding	13.4236	-3.29175	0.000830996	0.00737688
eno2	protein_coding	168.095	-1.90821	0.000832145	0.00738155
smad4a	protein_coding	59.8632	-1.64597	0.000832204	0.00738155
nwd2	protein_coding	13.8289	-3.71028	0.000835396	0.00740684
mrpl41	protein_coding	599.637	1.02632	0.000845726	0.00748395
mgat4b	protein_coding	18.9179	-2.61933	0.000847122	0.00749242
zmp:0000000846	protein_coding	26.7024	-3.03333	0.000850096	0.00751259
lyrm9	protein_coding	298.751	1.19801	0.000851107	0.00751724
AL954698.1	antisense	198.927	1.01843	0.000851316	0.00751724
zgc:194665	protein_coding	110.998	-2.05638	0.000851894	0.00751928
vrk2	protein_coding	104.752	1.36378	0.000856654	0.00755822
CR383672.2	antisense	15.7674	-2.64243	0.000859028	0.00757608
src	protein_coding	59.8935	-1.69026	0.000860031	0.00758184
slitrk6	protein_coding	196.798	-3.74623	0.000865088	0.00761713
BX548011.1	protein_coding	27.6403	1.9309	0.000871817	0.0076635
cox7b	protein_coding	7187.22	1.31088	0.000872121	0.0076635
CR848791.1	antisense	23.4308	1.58589	0.000875357	0.00768882
BX897682.1	processed_transcript	21.2144	4.3363	0.000875732	0.00768899
si:ch1073-153i20.5	protein_coding	548.864	1.7586	0.000879631	0.00771698
CU681845.1	antisense	137.935	-1.15436	0.000880068	0.00771769
CABZ01072083.2	protein_coding	12.9018	-2.19578	0.000888435	0.00778476
rad51c	protein_coding	162.104	1.38002	0.000889127	0.00778768
bbs4	protein_coding	105.314	-1.20216	0.000894363	0.00782721
phgdh	protein_coding	3253.56	1.31565	0.00089528	0.00783207
MANEAL	protein_coding	73.2935	-1.65826	0.00090148	0.00787995
spred2b	protein_coding	166.192	1.51725	0.000903163	0.00788466
si:rp71-79p20.2	protein_coding	30.1773	1.9808	0.000902822	0.00788466
hagh	protein_coding	145.795	2.16955	0.000904929	0.00788784
dnajc6	protein_coding	84.5261	-1.93094	0.000905428	0.00788902
zgc:163061	protein_coding	220.075	1.54289	0.000908578	0.00791328
mrps24	protein_coding	1336.38	1.09152	0.000908988	0.00791367
rbfox2	protein_coding	1009.74	-1.00217	0.00091317	0.0079437
CU467822.1	lincRNA	1637.22	1.0793	0.000913981	0.00794757
tob1a	protein_coding	147.927	-1.19252	0.000918413	0.00797651
znf385c	protein_coding	93.6368	-2.65833	0.00091947	0.00798249
srsf6a	protein_coding	1009.24	1.03887	0.000920277	0.0079831
CR749168.2	processed_transcript	29.0023	-2.93291	0.000919986	0.0079831
nek4	protein_coding	2393.38	1.14068	0.00092332	0.0079999
GABRA2	protein_coding	43.9706	-2.40425	0.00092794	0.0080283
pnkd	protein_coding	57.5017	-1.88049	0.000931663	0.00805608
zranb1a	protein_coding	74.6323	-1.85465	0.000932415	0.0080563
mark1	protein_coding	25.5099	-2.30474	0.000941636	0.00812611
CU571318.1	lincRNA	131.384	1.08392	0.000943787	0.00813819
clcn4	protein_coding	169.529	-1.65307	0.000946248	0.00815293
AL929182.1	antisense	27.0506	-3.12197	0.000945929	0.00815293
zgc:165555	protein_coding	1810.9	2.96163	0.000948537	0.0081694
chata	protein_coding	12.9187	-3.89082	0.000952653	0.00819924
pcdh2aa15	protein_coding	548.54	-1.28696	0.000952757	0.00819924
alox5b.3	protein_coding	36.6995	1.74345	0.00095492	0.00821459
cmc4	protein_coding	49.3389	1.95434	0.000956675	0.00822642
cacng2a	protein_coding	25.9339	-2.58948	0.000957415	0.00822819
cebpb	protein_coding	57.5484	3.47803	0.000960942	0.00825329
lrrk2	protein_coding	55.6546	-1.8573	0.000962818	0.00826612
ppfibp2a	protein_coding	42.8015	-2.62856	0.000964592	0.0082748
CR735102.1	processed_transcript	18.28	-2.44582	0.000965419	0.00827862
fbp1a	protein_coding	25.7616	1.82687	0.000966725	0.00828326
si:dkey-24i24.3	protein_coding	128.274	1.13515	0.000966562	0.00828326
exoc4	protein_coding	104.117	-1.32398	0.000976124	0.0083506
zbtb8os	protein_coding	369.189	1.21075	0.000976117	0.0083506
timm9	protein_coding	712.754	1.0286	0.000975578	0.0083506
sult1st1	protein_coding	71.1658	1.53698	0.000979555	0.00836909
pcdh2ab11	protein_coding	1755.61	-1.32249	0.00097983	0.00836909
pde6a	protein_coding	155.112	1.16255	0.00098191	0.00838025
lgalslb	protein_coding	31.2673	-2.77987	0.000981897	0.00838025
CU856222.1	lincRNA	23.7298	-2.62447	0.000984773	0.00840138
rab3ab	protein_coding	46.2723	-2.14737	0.00099335	0.00847122
pdxdc1	protein_coding	53.2849	-1.85789	0.00099596	0.00849014
CR936371.1	lincRNA	10.4132	-3.34207	0.00099847	0.00850096
faah2a	protein_coding	21.6	-3.3209	0.00100264	0.00852433
fzr1b	protein_coding	146.91	-1.43559	0.0010022	0.00852433
vcpip1	protein_coding	49.352	-1.44746	0.00100272	0.00852433
il15	protein_coding	126.414	1.06545	0.0010094	0.00857773
MRPS12	protein_coding	1059.65	1.05602	0.00101332	0.00860763
mapk10	protein_coding	131.261	-1.62335	0.00102619	0.00869922
lamtor3	protein_coding	597.307	1.03186	0.0010371	0.00878217
BX649453.1	protein_coding	52.6858	2.55452	0.00104613	0.00884824
si:ch211-208k15.1	protein_coding	63.7305	-1.1482	0.0010469	0.00885126
pyroxd2	protein_coding	118.093	1.93876	0.00104877	0.00886362
FP236318.1	protein_coding	49.6491	-1.92985	0.00105056	0.00887116
si:ch211-153b23.5	protein_coding	172.151	4.80259	0.00105556	0.00890696
nfkbib	protein_coding	281.542	-1.04427	0.00105844	0.008921
celf5b	protein_coding	53.0587	-2.78438	0.0010651	0.00896671
creg2	protein_coding	113.302	1.15884	0.00106767	0.00897789
si:ch211-102c2.4	protein_coding	54.5846	1.73859	0.00106866	0.00898274
nmt2	protein_coding	193.654	-1.00539	0.00107726	0.00904445
si:ch211-244c8.4	protein_coding	162.676	-1.40862	0.00107796	0.00904686
CU683879.1	processed_transcript	22.3306	3.8745	0.00108031	0.00906304
BX649508.2	protein_coding	63.9869	-1.34735	0.00108652	0.00910463
opn3	protein_coding	11.9547	-3.34701	0.00109227	0.00913607
fsbp	protein_coding	94.459	-2.13242	0.00109238	0.00913607
slc32a1	protein_coding	286.641	-2.11045	0.00110006	0.00918962
traf3ip2l	protein_coding	27.7848	-2.49963	0.0011035	0.00921484
rem1	protein_coding	230.614	-1.61805	0.00110491	0.00921948
cyp1b1	protein_coding	381.155	1.30237	0.00110476	0.00921948
TMEM235 (1 of many)	protein_coding	12.0923	-2.64047	0.00111085	0.00926189
crtac1a	protein_coding	97.4299	2.10995	0.00111185	0.00926668
ndufb11	protein_coding	3151.84	1.0501	0.00111271	0.00927033
CR847851.1	processed_transcript	689.688	-1.32499	0.0011155	0.00928637
necab3	protein_coding	10.2322	-3.80986	0.0011154	0.00928637
vhll	protein_coding	25.3232	1.92867	0.00111932	0.00931109
SEC14L1	protein_coding	75.5435	-1.51966	0.0011212	0.00931951
fancl	protein_coding	138.746	1.57352	0.00112486	0.0093428
mt-atp6	protein_coding	30916.6	1.15728	0.00112481	0.0093428
vps37b	protein_coding	90.3127	-1.38361	0.00112769	0.00936269
ndufa5	protein_coding	1759.77	1.22209	0.00112972	0.00936972
tspan13b	protein_coding	126.504	-1.8046	0.00112983	0.00936972
acvr2ba	protein_coding	175.894	-1.77211	0.00113227	0.00938638
maml3	protein_coding	72.3135	-1.09191	0.00113758	0.00942317
cox20	protein_coding	480.511	1.13011	0.00114376	0.00946353
CR392026.2	processed_transcript	34.468	-1.73244	0.00114602	0.00947169
clptm1l	protein_coding	273.573	-1.14046	0.00114798	0.00948399
nat14	protein_coding	43.3418	-1.39889	0.00114928	0.00949111
plekhm2	protein_coding	43.3177	-2.06121	0.00115217	0.00951133
mrpl20	protein_coding	1451.38	1.2347	0.00115743	0.0095438
slc18a3a	protein_coding	28.6704	-4.12352	0.00116344	0.00957153
[truncated: 811 more rows]
