# Supplementary material for: Loss of the crumbs cell polarity complex disrupts epigenetic transcriptional control and cell cycle progression in the developing retina
Source: J Pathol. 2023 Feb 9;259(4):441–54. doi: 10.1002/path.6056 (PMC10601974; doi:10.1002/path.6056)
Supplement: Supplementary file 3 — Table S3. Differentially methylated CpGs in zebrafish crb2a −/− retina [file PATH-259-441-s003.xlsx]

## Sheet: Cover sheet
	Loss of the crumbs cell polarity complex disrupts epigenetic transcriptional control and cell cycle progression in the developing retina
	N Owen et al. J Pathol https://doi.org/10.1002/path.6056
	Table S3. Differentially methylated CpGs in zebrafish crb2a-/- retina. Filtered differentially methylated CpGs identified between retina of crb2a-/- zebrafish and WT

## Sheet: DATA_DMgenes_least5CpGsEnriched
seqnames	start	end	width	strand	gene_name	gene_id	EnrichNumber	MeanMethDiff	MeanBeta.WildType_1	MeanBeta.WildType_2	MeanBeta.WildType_3	MeanBeta.Mutation_1	MeanBeta.Mutation_2	MeanBeta.Mutation_3
7	19070464	19148926	78463	-	kirrel1a	ENSDARG00000001634	23	40.5644	0.266946	0.174863	0.603402	0.484212	0.653163	0.941802
19	40377874	40686675	308802	+	vps50	ENSDARG00000002880	5	-9.93494	0.733995	0.857884	0.87247	0.519055	0.647144	0.879519
17	44778166	44923661	145496	+	tmem63c	ENSDARG00000004158	6	17.331	0.791088	0.596235	0.572616	0.845407	0.913388	0.791545
16	4615661	4642578	26918	-	cyp4t8	ENSDARG00000004964	6	-36.5713	0.641544	0.72807	0.921703	0.480691	0.574076	0.226628
4	75013307	75059322	46016	-	large1	ENSDARG00000005126	19	-7.78449	0.853687	0.899164	0.85448	0.777794	0.798638	0.788234
1	28961653	29047426	85774	-	gpm6ba	ENSDARG00000005739	5	22.8075	0.321026	0.266505	0.480641	0.715671	0.517554	0.527449
18	15287065	15331471	44407	-	ric8b	ENSDARG00000005972	8	-24.6701	0.690692	0.642501	0.62941	0.415805	0.355676	0.414187
17	48920799	48938123	17325	-	gnmt	ENSDARG00000006840	10	-15.2287	0.870438	0.904228	0.915747	0.563918	0.809163	0.645826
9	7730714	7767156	36443	+	si:ch1073-349o24.2	ENSDARG00000006863	12	22.0405	0.40717	0.497589	0.408044	0.612989	0.70685	0.648442
9	2896009	2947008	51000	-	zak	ENSDARG00000006978	6	-33.7847	0.847619	0.847197	0.814166	0.402835	0.54649	0.522505
11	39670874	39926872	255999	+	camta1b	ENSDARG00000007824	12	7.08961	0.824487	0.585659	0.675982	0.752621	0.74647	0.722473
20	51237646	51269192	31547	-	slc35b2	ENSDARG00000007886	6	-33.2959	0.943052	0.91947	0.936937	0.534157	0.483288	0.772758
1	14071891	14158563	86673	+	ank2a	ENSDARG00000009026	8	-16.3446	0.334027	0.555655	0.591091	0.331984	0.343337	0.3619
5	55160348	55203172	42825	-	srek1	ENSDARG00000009764	10	-61.4291	0.982353	0.929098	0.921105	0.391218	0.422784	0.203478
10	3397871	3418258	20388	-	ddx55	ENSDARG00000009864	9	-1.90949	0.765587	0.787951	0.710948	0.680109	0.779664	0.685419
10	23216678	23381146	164469	-	cadm2a	ENSDARG00000009930	5	27.5031	0.5775	0.52832	0.430672	0.754651	0.775564	0.818435
12	32727470	33251465	523996	+	rbfox3a	ENSDARG00000010083	6	2.51036	0.463959	0.393533	0.360831	0.410528	0.411861	0.506949
21	34364456	34660266	295811	-	dacha	ENSDARG00000010132	7	2.07826	0.594414	0.52793	0.593604	0.529471	0.560098	0.622704
18	41857403	42073876	216474	-	arhgap42b	ENSDARG00000010654	5	17.5339	0.576174	0.473982	0.477656	0.713241	0.764346	0.704925
15	38179904	38195383	15480	-	chrna10a	ENSDARG00000011113	6	22.6362	0.486532	0.603535	1	0.963768	0.990741	0.953597
7	3930742	4038875	108134	-	ndrg2	ENSDARG00000011170	16	7.95392	0.496929	0.468624	0.477531	0.555253	0.52109	0.617085
23	41313084	41587776	274693	-	scube3	ENSDARG00000011490	7	35.1584	0.387123	0.616687	0.470063	0.829989	0.849198	0.819551
13	25284538	25379820	95283	+	chuk	ENSDARG00000011662	11	23.2424	0.632353	0.54644	0.830356	0.894818	0.904442	0.907648
23	39459989	39528988	69000	+	mical1	ENSDARG00000011809	10	-20.3505	0.943017	0.739095	0.693838	0.376153	0.507219	0.951063
17	33206780	33233714	26935	-	AL590149.1	ENSDARG00000012581	21	-23.6931	0.748904	0.0513282	0.0158354	0.0139243	0.00931013	0.0184256
14	49249331	49360686	111356	+	anxa6	ENSDARG00000013335	6	13.3352	0.748122	0.721148	0.691733	0.964648	0.789643	0.87709
17	11505131	11718491	213361	+	kif26ba	ENSDARG00000013343	5	20.8281	0.691814	0.650665	0.652629	0.844816	0.922616	0.905577
6	43602143	43892462	290320	-	foxp1b	ENSDARG00000014181	10	-14.7317	0.641208	0.764953	0.54044	0.523783	0.434137	0.622074
2	29489314	29692825	203512	+	dlgap1a	ENSDARG00000014280	5	10.304	0.567552	0.649978	0.622168	0.746509	0.69376	0.730769
24	42146140	42157913	11774	+	serpinb1l3	ENSDARG00000014556	6	-29.1488	0.833359	0.731395	0.932906	0.732125	0.359085	0.727237
19	72661	84516	11856	-	hnrnpr	ENSDARG00000014569	5	18.9097	0.395727	0.485988	0.581894	0.680657	0.559895	0.694286
15	39094736	39228226	133491	+	robo2	ENSDARG00000014891	8	-27.9001	0.811285	0.749573	0.842611	0.293115	0.847222	0.555169
24	29379946	29529252	149307	+	ntng1a	ENSDARG00000014973	10	23.9358	0.576557	0.817995	0.812758	0.927794	0.929593	0.940902
9	94884	102579	7696	-	lims2	ENSDARG00000014976	6	-58.4753	0.912332	0.917215	0.840567	0.261539	0.426861	0.206832
24	7859373	7935809	76437	+	bmp6	ENSDARG00000015686	5	7.81119	0.644043	0.584074	0.635747	0.718063	0.694721	0.673135
15	8424711	8519555	94845	-	npas1	ENSDARG00000015876	5	-24.9974	0.908392	0.338462	0.499531	0.245988	0.419117	0.608497
10	24443698	24493323	49626	+	slc7a1a	ENSDARG00000016439	7	9.08754	0.709879	0.641891	0.608633	0.735427	0.787114	0.805673
24	37720048	37794593	74546	+	rab11fip3	ENSDARG00000016490	9	-41.8255	0.956044	0.94526	0.940067	0.650315	0.469232	0.54165
18	45112392	45264117	151726	+	large2	ENSDARG00000017058	6	13.0333	0.343519	0.36662	0.383242	0.513817	0.591414	0.429802
23	9086191	9137648	51458	+	cables2b	ENSDARG00000017154	5	26.6111	0.45	0.640758	0.455397	0.838796	0.863406	0.756549
20	46649916	46693942	44027	+	adcy3b	ENSDARG00000017437	5	6.54327	0.390476	0.512778	0.465635	0.480028	0.653267	0.435822
9	35170335	35559397	389063	-	ncam2	ENSDARG00000017466	7	8.35713	0.559247	0.576191	0.607071	0.701175	0.631872	0.53671
24	31493	41567	10075	-	cdh7b	ENSDARG00000017649	10	-34.4584	0.407825	0.434167	0.119262	0.00581269	0.00222717	0.0138941
22	11142153	11200846	58694	+	bcor	ENSDARG00000017798	5	-22.1791	0.499111	0.499666	0.337766	0.186661	0.192802	0.285098
24	14238196	14445137	206942	+	ncoa2	ENSDARG00000017929	8	-16.3406	0.680504	0.666779	0.684991	0.479592	0.532931	0.49391
20	36680051	36792710	112660	+	ncoa1	ENSDARG00000018257	5	-46.1276	0.938393	0.838867	0.780586	0.417558	0.372375	0.455973
1	2099541	2217861	118321	+	mbnl2	ENSDARG00000018460	7	13.4429	0.655986	0.542876	0.612745	0.751501	0.701065	0.764229
21	4712134	4766124	53991	-	camsap1a	ENSDARG00000019208	5	8.11984	0.559853	0.67598	0.644505	0.679536	0.707974	0.66881
16	30931044	31006689	75646	+	gstk2	ENSDARG00000019585	34	-85.2962	0.923774	0.905744	0.917631	0.0663501	0.0528162	0.0757977
1	19835803	19847539	11737	-	grhprb	ENSDARG00000019986	8	-45.1177	0.611842	0.807005	0.567969	0.30401	0.135156	0.233439
8	50968990	50983175	14186	-	rab7b	ENSDARG00000021287	8	-4.24292	0.577409	0.659975	0.615865	0.568376	0.567252	0.507997
13	3354895	3518473	163579	-	prkn	ENSDARG00000021555	6	21.2594	0.378628	0.460163	0.387438	0.47386	0.504002	0.801483
16	54804815	54812464	7650	-	zbtb7b	ENSDARG00000021891	5	36.8508	0.564906	0.623326	0.610103	0.96312	0.96351	0.962598
20	2648405	2669902	21498	-	cfap206	ENSDARG00000021997	9	-14.8504	0.912531	0.84957	0.947745	0.861652	0.758325	0.658797
7	18876973	18983431	106459	+	focad	ENSDARG00000022020	8	-37.9655	0.909307	0.905203	0.854018	0.49041	0.514642	0.544964
16	50432668	50824469	391802	+	IGLON5	ENSDARG00000022176	8	37.7323	0.48222	0.491632	0.471167	0.960613	0.932001	0.700922
7	22583447	22608687	25241	+	chrnb1l	ENSDARG00000022532	5	-61.4721	0.665385	0.847191	0.765259	0.263636	0.601667	0.101275
8	11423048	11542289	119242	+	tjp2b	ENSDARG00000023443	7	26.4309	0.294319	0.390417	0.398614	0.633274	0.627401	0.589834
13	49725333	49769372	44040	+	ggps1	ENSDARG00000023627	5	16.9479	0.517712	0.42078	0.461084	0.73591	0.668002	0.547641
8	22849472	22927224	77753	+	cacna1fb	ENSDARG00000023683	8	28.5166	0.467857	0.584331	0.447225	0.416667	0.642299	0.950565
9	33660964	33727972	67009	-	mao	ENSDARG00000023712	5	-36.5609	0.621014	0.726537	0.628571	0.286667	0.208696	0.344049
7	15087193	15259223	172031	-	si:dkey-172h23.2	ENSDARG00000023868	5	-31.032	0.809632	0.677929	0.759711	0.31379	0.300765	0.638274
6	12480599	12551359	70761	+	stk24b	ENSDARG00000023878	6	54.9133	0.336752	0.411677	0.325446	0.900899	0.968975	0.900698
20	34715403	34734022	18620	+	pnocb	ENSDARG00000024189	5	38.7233	0.155556	0.642105	0.657143	0.975	0.977778	0.928052
20	6241855	6280817	38963	-	opn7a	ENSDARG00000024208	6	-10.4386	0.658577	0.661914	0.673672	0.593024	0.549359	0.526254
1	42222769	43039672	816904	+	ctnna2	ENSDARG00000024785	9	17.5582	0.411936	0.598331	0.636467	0.715006	0.634822	0.738407
5	69795204	69806433	11230	-	rilpl2	ENSDARG00000024818	5	20.1929	0.662744	0.503525	0.38843	0.760644	0.803727	0.703477
25	35772544	35874406	101863	+	cpne8	ENSDARG00000025189	10	-6.29323	0.618417	0.594179	0.57224	0.422454	0.431803	0.654746
23	37057603	37087968	30366	-	ints11	ENSDARG00000025212	5	42.681	0.251656	0.604444	0.647318	0.875731	0.825546	0.825
15	42395125	42551156	156032	+	tiam1b	ENSDARG00000025920	8	-22.8363	0.43932	0.452571	0.577474	0.208899	0.318452	0.313167
20	2132816	2206310	73495	+	l3mbtl3	ENSDARG00000025983	6	20.3322	0.036267	0.136567	0.188504	0.16195	0.560688	0.298303
18	50273933	50356788	82856	+	insyn1	ENSDARG00000026247	20	36.1063	0.527319	0.875524	0.648217	0.967231	0.954516	0.9456
13	50235706	50249689	13984	-	gpatch11	ENSDARG00000026892	7	-25.6961	0.478329	0.464934	0.677401	0.271549	0.253834	0.359597
17	51821906	51895123	73218	-	numb	ENSDARG00000027279	6	-7.44448	0.64504	0.647012	0.632322	0.576841	0.556323	0.571679
7	5324061	5377214	53154	-	vangl2	ENSDARG00000027397	5	-21.5961	0.831007	0.704011	0.717886	0.532634	0.563919	0.567843
22	31205226	31466591	261366	+	grip2b	ENSDARG00000027618	5	-45.3844	0.808055	0.795524	0.90659	0.386011	0.365001	0.470413
17	51138092	51201558	63467	-	paplna	ENSDARG00000027867	5	10.0943	0.420078	0.504556	0.561254	0.591503	0.568761	0.596429
7	12389866	12791251	401386	-	adamtsl3	ENSDARG00000027903	5	32.216	0.358277	0.608084	0.431003	0.736337	0.750697	0.706147
15	6138423	6406443	268021	-	dscamb	ENSDARG00000028118	9	19.7141	0.76661	0.639679	0.742407	0.928193	0.90436	0.856868
7	17061761	17105323	43563	+	htatip2	ENSDARG00000028386	8	22.6861	0.238722	0.209662	0.186009	0.497953	0.361684	0.431683
15	30155602	30301528	145927	+	nlk2	ENSDARG00000028793	6	-3.24354	0.334596	0.398382	0.217304	0.285117	0.23992	0.276789
10	24046663	24298042	251380	+	gbe1a	ENSDARG00000029051	5	28.5455	0.244028	0.383776	0.461071	0.777296	0.573671	0.501989
11	4024229	4132662	108434	+	camk1b	ENSDARG00000029474	9	25.0101	0.614413	0.560358	0.46303	0.796599	0.77784	0.81981
14	45789454	45969981	180528	-	macrod1	ENSDARG00000029609	9	-28.4377	0.829524	0.814933	0.730867	0.444955	0.5042	0.539076
10	43544814	43657449	112636	-	mef2ca	ENSDARG00000029764	6	-24.6158	0.802339	0.761932	0.737665	0.458819	0.760488	0.373839
11	42420371	42459902	39532	+	dennd6aa	ENSDARG00000030239	5	-54.444	0.355814	0.923559	0.861786	0.151172	0.191983	0.17014
3	57946377	57979190	32814	+	notum1a	ENSDARG00000031126	6	-0.852089	0.656911	0.536976	0.588466	0.547865	0.637382	0.546761
25	33847647	33969717	122071	+	roraa	ENSDARG00000031768	7	9.66111	0.657425	0.676041	0.672354	0.740514	0.806066	0.67392
1	55135943	55145085	9143	+	mb	ENSDARG00000031952	9	-25.25	0.718427	0.724288	0.42716	0.378746	0.179278	0.490451
9	27398323	27412659	14337	-	poglut2	ENSDARG00000031971	9	21.9126	0.929196	0.46771	0.501911	0.959997	0.965786	0.982061
22	11518249	11532760	14512	+	sgsh	ENSDARG00000032087	6	20.2236	0.595356	0.649572	0.491777	0.823085	0.732243	0.789032
18	39170127	39290894	120768	-	mapk6	ENSDARG00000032103	5	4.69462	0.496242	0.547368	0.455411	0.590769	0.577778	0.569863
6	37389683	37405444	15762	-	cthl	ENSDARG00000032206	6	-17.0341	0.112017	0.191057	0.22619	0.0140212	0.0121951	0.00833333
9	28870357	28941796	71440	-	epb41l5	ENSDARG00000032324	6	21.2218	0.626335	0.703248	0.563837	0.865137	0.816503	0.848957
13	47863695	48060813	197119	-	itga9	ENSDARG00000032435	8	-23.6962	0.952798	0.980769	0.913462	0.687476	0.670183	0.870402
15	30424645	30834897	410253	-	msi2b	ENSDARG00000032614	22	42.2293	0.199819	0.14653	0.249865	0.692459	0.530649	0.602666
15	40663310	40989931	326622	+	fat3a	ENSDARG00000033840	12	-64.6575	0.824208	0.906847	0.586105	0.161258	0.118118	0.148074
15	2188229	2415435	227207	+	rsrc1	ENSDARG00000033987	6	5.56939	0.630471	0.533202	0.430029	0.559784	0.608711	0.690325
9	14569211	15210129	640919	-	pard3bb	ENSDARG00000034555	9	18.1262	0.418882	0.47176	0.487182	0.731016	0.576547	0.608894
13	3109064	3157244	48181	-	pkdcca	ENSDARG00000035161	7	-8.03938	0.681491	0.682885	0.715826	0.506649	0.606598	0.711831
15	1370343	1436707	66365	+	schip1	ENSDARG00000035175	5	-27.1502	0.814644	0.685419	0.768298	0.456188	0.498924	0.510864
19	24640467	24747894	107428	-	myo1g	ENSDARG00000036104	5	31.5383	0.351064	0.722115	0.571569	0.850313	0.800474	0.839036
7	30632229	30724952	92724	-	myo1ea	ENSDARG00000036179	7	18.2304	0.354693	0.498624	0.474527	0.706588	0.659225	0.431326
18	60932	73844	12913	+	slc27a2a	ENSDARG00000036237	5	-25.8737	0.7884	0.703342	0.810908	0.756611	0.298075	0.528138
17	51938768	52053880	115113	+	ttll5	ENSDARG00000036793	9	10.8409	0.547774	0.676327	0.571638	0.721945	0.578856	0.705939
7	8267985	8346243	78259	-	f13a1b	ENSDARG00000036893	5	-3.58711	0.173046	0.580474	0.495565	0.338755	0.456784	0.306206
20	5063268	5070324	7057	+	si:dkey-60a16.1	ENSDARG00000037073	5	65.6135	0.0888889	0.483088	0.251629	0.971429	0.97	0.916667
15	44499187	44812137	312951	-	gria4a	ENSDARG00000037496	8	-47.336	0.865019	0.91208	0.90989	0.546404	0.383294	0.252786
14	9717678	10323851	606174	-	il1rapl2	ENSDARG00000037553	18	14.7939	0.663983	0.745267	0.684901	0.814007	0.861724	0.815942
3	25237399	25270751	33353	-	mgat3a	ENSDARG00000038069	5	-18.8785	0.708095	0.748786	0.711842	0.696104	0.62	0.391426
10	1745475	1829225	83751	-	epb41l4a	ENSDARG00000040087	5	7.25609	0.652423	0.769527	0.66013	0.766191	0.770624	0.70739
16	43818896	44129387	310492	-	zfpm2a	ENSDARG00000040123	11	12.8784	0.717615	0.628838	0.696425	0.82521	0.85798	0.67556
17	5349922	5516693	166772	+	runx2a	ENSDARG00000040261	5	-20.2188	0.553893	0.656133	0.816364	0.642465	0.354683	0.289588
2	55833425	55863351	29927	-	rx2	ENSDARG00000040321	5	-25.2571	0.958235	0.710325	0.8984	0.599256	0.622992	0.501196
6	56139852	56179707	39856	+	tfap2c	ENSDARG00000040606	6	30.471	0.316789	0.317739	0.321121	0.656825	0.65991	0.544328
18	48696094	48747517	51424	-	st3gal4	ENSDARG00000041006	6	2.50828	0.63798	0.712255	0.659645	0.64473	0.710595	0.653889
4	26970862	27079859	108998	+	slc6a1l	ENSDARG00000041205	7	18.0661	0.542819	0.440121	0.478832	0.680198	0.715419	0.676343
8	1649821	1682945	33125	+	rasal1b	ENSDARG00000041515	5	32.6884	0.195536	0.566579	0.672414	0.859761	0.84097	0.851336
10	11593998	11763927	169930	-	adamts6	ENSDARG00000041982	6	16.0585	0.510281	0.590617	0.476622	0.690144	0.667553	0.699161
17	33224955	33230039	5085	+	pomca	ENSDARG00000043135	20	-24.8707	0.786137	0.0576338	0.0081784	0.00562678	0.0126812	0.00920663
5	2241723	2284256	42534	-	ca4a	ENSDARG00000043589	8	21.4676	0.467657	0.611442	0.402271	0.643043	0.713237	0.703594
17	4576552	4854851	278300	+	zmp:0000000619	ENSDARG00000043799	5	-3.00062	0.740728	0.738964	0.861237	0.683667	0.835	0.737957
20	2118356	2136620	18265	-	tmem244	ENSDARG00000043847	5	20.8158	0.0147417	0.051095	0.117532	0.143596	0.595079	0.223731
10	22161585	22251444	89860	-	fgf11b	ENSDARG00000043907	9	20.2424	0.899404	0.602115	0.466774	0.9499	0.953066	0.941655
17	6715575	6761149	45575	-	vsnl1b	ENSDARG00000044053	7	-31.1661	0.493025	0.46123	0.334422	0.0821429	0.102459	0.113364
21	44855293	45117822	262530	+	fstl4	ENSDARG00000044319	6	-15.9148	0.779513	0.760298	0.724341	0.533252	0.714408	0.531045
20	51489195	51561419	72225	-	disp1	ENSDARG00000044417	5	-16.962	0.80761	0.735613	0.725265	0.575401	0.582547	0.60155
13	555321	640485	85165	-	slit1a	ENSDARG00000044954	7	21.5081	0.648529	0.630012	0.603773	0.81009	0.830567	0.890251
11	4951964	5463254	511291	+	ptprga	ENSDARG00000045006	7	-27.1237	0.849133	0.752637	0.778436	0.427235	0.541369	0.582233
7	5885800	6682628	796829	-	dusp19b	ENSDARG00000045200	5	-31.4694	0.659878	0.56431	0.756809	0.264423	0.353461	0.367484
24	24118193	24165201	47009	-	map7d2b	ENSDARG00000045316	10	25.7297	0.679369	0.544341	0.446129	0.930635	0.710847	0.75692
25	28821952	28846945	24994	+	nfybb	ENSDARG00000045611	6	-47.9294	0.247619	0.674831	0.617647	0	0.00617284	0.00297619
25	19199231	19205875	6645	+	hapln3	ENSDARG00000045802	25	44.7149	0.151075	0.300515	0.655885	0.780937	0.749499	0.759827
4	5390094	5494298	104205	+	si:dkey-14d8.20	ENSDARG00000045837	13	19.7549	0.799987	0.671994	0.860377	0.971621	0.955949	0.948372
8	385622	389507	3886	+	pym1	ENSDARG00000046024	13	-37.7054	0.919334	0.941684	0.903573	0.579894	0.510267	0.579027
23	19147128	19155408	8281	-	ebp	ENSDARG00000046098	6	17.841	0	0	0.00813008	0.208623	0.150282	0.182853
8	37998387	38024298	25912	-	rab11fip1a	ENSDARG00000046124	6	43.9236	0.278377	0.493213	0.364989	0.813933	0.66299	0.908158
10	16313851	16476216	162366	-	fbn2a	ENSDARG00000051896	6	-43.8374	0.775831	0.754502	0.805513	0.319152	0.311202	0.369331
5	65679595	65784785	105191	-	notch1b	ENSDARG00000052094	8	-0.592435	0.676642	0.710266	0.671768	0.642958	0.695358	0.662621
3	61043774	61067055	23282	-	cacng1b	ENSDARG00000052360	7	37.2412	0.431693	0.470717	0.441003	0.731402	0.863613	0.908878
5	49768223	50086310	318088	-	fam172a	ENSDARG00000052697	6	-4.29762	0.665046	0.597719	0.528541	0.555501	0.6399	0.537954
19	35797384	35852390	55007	+	angpt2b	ENSDARG00000053906	15	26.4405	0.503982	0.934337	0.783237	0.955659	0.962158	0.95243
23	45560534	45599854	39321	-	cyp17a2	ENSDARG00000053966	11	36.2783	0.26656	0.30484	0.63488	0.653988	0.731987	0.765276
20	34535736	34644082	108347	+	si:ch211-242b18.1	ENSDARG00000054723	8	-3.35318	0.578852	0.594299	0.521003	0.472266	0.491208	0.547318
16	30948451	31002727	54277	-	dgat1b	ENSDARG00000054914	17	-77.9833	0.897783	0.933686	0.885308	0.119609	0.0890167	0.189821
6	39810475	39831089	20615	+	c1ql4b	ENSDARG00000055317	6	-18.7708	0.642679	0.253564	0.30739	0.192483	0.496756	0.151131
23	28685266	28694581	9316	-	ribc1	ENSDARG00000055739	9	79.8286	0.0116959	0.237096	0.161872	0.988889	0.960784	0.970961
23	28691278	28713982	22705	+	smc1a	ENSDARG00000055754	9	74.7563	0	0.18752	0.329565	0.96142	0.947787	0.976061
18	33519609	33526012	6404	+	olfcq10	ENSDARG00000056000	10	-24.3226	0.825628	0.823509	0.647377	0.566667	0.513665	0.606716
16	19840146	20008270	168125	-	hdac9b	ENSDARG00000056642	6	-17.2056	0.881571	0.892556	0.869137	0.572181	0.73585	0.875107
18	21406794	21620816	214023	+	necab2	ENSDARG00000056745	9	22.3951	0.307632	0.32716	0.309028	0.944111	0.396267	0.380797
22	16190231	16277236	87006	-	cdc14ab	ENSDARG00000057016	5	-57.4316	0.981818	0.858333	0.865882	0.36	0.172938	0.369166
1	50487586	50529964	42379	-	papss1	ENSDARG00000057099	5	-31.1954	0.671186	0.644927	0.65375	0.275183	0.30912	0.464053
10	21699551	21820133	120583	+	pcdh1g9	ENSDARG00000057519	5	18.7413	0.0534759	0.0822029	0.146785	0.234783	0.266667	0.321167
6	11497646	11616339	118694	-	gulp1b	ENSDARG00000057833	9	-19.8695	0.625767	0.726593	0.756579	0.414771	0.467044	0.527303
10	8966203	8976823	10621	+	fstb	ENSDARG00000057992	5	-26.1154	0.240159	0.24848	0.375144	0.0457822	0.00831717	0.0084507
2	13460305	13673494	213190	+	cfap57	ENSDARG00000058090	8	-0.577824	0.67226	0.674822	0.555041	0.653588	0.611774	0.721829
25	3992391	4129303	136913	+	eps8l2	ENSDARG00000058108	11	12.5955	0.594837	0.593062	0.541098	0.702794	0.711677	0.674147
10	11000894	11014000	13107	-	ak3	ENSDARG00000058226	7	-21.344	0.890837	0.92575	0.902597	0.702376	0.77611	0.623358
11	12877635	12955738	78104	+	si:dkey-11m19.5	ENSDARG00000058416	6	-21.067	0.816204	0.68	0.707143	0.223893	0.411802	0.739021
1	9080417	9091935	11519	+	cacng3a	ENSDARG00000058460	7	24.0887	0.0230784	0.258929	0.290179	0.287905	0.308499	0.490591
8	1873345	1911840	38496	-	si:dkey-178e17.3	ENSDARG00000058658	6	-42.609	0.820969	0.35973	0.35804	0.182893	0.10697	0.175973
23	6882410	6922107	39698	-	si:ch211-117c9.2	ENSDARG00000058738	10	26.9211	0.516515	0.662746	0.373201	0.796424	0.775408	0.728516
24	16391302	16706981	315680	+	sema5a	ENSDARG00000058821	7	29.5441	0.646124	0.547233	0.668155	0.921325	0.892577	0.884484
24	9370292	9598456	228165	+	si:ch211-285f17.1	ENSDARG00000059333	6	15.4278	0.53782	0.333421	0.386486	0.596903	0.583415	0.624816
21	21892067	22082510	190444	+	gria4b	ENSDARG00000059368	5	65.337	0.196729	0.361847	0.24014	0.915324	0.93416	0.876443
19	69238	74398	5161	-	dnajc8	ENSDARG00000059373	7	21.4983	0.422658	0.466865	0.573749	0.732948	0.637386	0.696116
18	5426472	5439775	13304	+	fgf7	ENSDARG00000059387	6	39.678	0.183025	0.638131	0.658951	0.870664	0.925423	0.474355
6	59852224	59895080	42857	+	kdm6al	ENSDARG00000059794	9	49.7736	0.285147	0.339413	0.360753	0.901661	0.864488	0.636626
5	63913310	64106012	192703	-	pappab	ENSDARG00000059858	6	41.2246	0.338752	0.505098	0.574409	0.875306	0.866767	0.891894
3	58377450	58416968	39519	+	sdr42e2	ENSDARG00000059914	6	29.3063	0.601764	0.671958	0.58472	0.91501	0.862057	0.919194
7	33798131	33871011	72881	-	uacab	ENSDARG00000060238	5	34.0594	0.316162	0.328515	0.216063	0.661654	0.597937	0.617051
20	53300588	53368137	67550	-	wasf1	ENSDARG00000060349	5	22.5277	0.038327	0.572834	0.468744	0.380321	0.573275	0.501068
9	53909566	54003502	93937	-	mid1	ENSDARG00000060482	7	0.881593	0.618717	0.678757	0.620153	0.658581	0.696919	0.559472
15	36553823	36941655	387833	-	nphs1	ENSDARG00000060758	7	11.8381	0.720899	0.74012	0.681338	0.831675	0.828561	0.851774
19	44037849	44047176	9328	+	lrrc14b	ENSDARG00000060788	5	-23.6883	0.280423	0.273926	0.646667	0.117604	0.154013	0.086475
10	43862964	43930937	67974	-	mctp1b	ENSDARG00000060871	5	-26.2617	0.681269	0.723036	0.776864	0.424548	0.428699	0.497437
19	40348468	40374428	25961	+	hepacam2	ENSDARG00000061365	7	-34.6802	0.417891	0.521164	0.279304	0.0319221	0.0216408	0.186744
19	37618342	37842003	223662	+	thsd7aa	ENSDARG00000061479	5	-10.3284	0.720061	0.851788	0.732468	0.665657	0.653231	0.70934
18	1004814	1145998	141185	-	hcn4	ENSDARG00000061685	11	10.26	0.582327	0.657924	0.553447	0.642974	0.700482	0.75187
1	19562752	19601242	38491	-	ecpas	ENSDARG00000061952	7	-36.6272	0.654379	0.857926	0.596223	0.262195	0.421502	0.345865
1	18861060	18933671	72612	+	rnf38	ENSDARG00000062055	10	20.9613	0.488645	0.598454	0.48062	0.789038	0.715422	0.712366
18	28100620	28156256	55637	+	kiaa1549lb	ENSDARG00000062086	7	13.6998	0.612582	0.558917	0.59748	0.751528	0.716654	0.740244
6	16043318	16396528	353211	-	agap1	ENSDARG00000062123	11	25.7504	0.511986	0.583341	0.567442	0.790605	0.800865	0.831
22	22345136	22418337	73202	-	camsap2a	ENSDARG00000062173	5	-7.99015	0.656487	0.607535	0.519132	0.479197	0.540544	0.517711
9	25566839	25837749	270911	+	zeb2a	ENSDARG00000062338	6	13.9952	0.412814	0.500331	0.353844	0.53196	0.603873	0.504148
24	22118804	22704017	585214	-	ctnnd2a	ENSDARG00000062415	5	3.93213	0.646055	0.534826	0.548602	0.581146	0.617884	0.718544
22	16839467	17054381	214915	-	nfia	ENSDARG00000062420	7	20.0812	0.312275	0.6352	0.463558	0.795918	0.687035	0.713699
6	12379666	12461449	81784	-	gpd2	ENSDARG00000062430	5	20.7872	0.521084	0.65979	0.470238	0.704937	0.756295	0.751052
9	24157280	24192145	34866	+	hecw2a	ENSDARG00000062447	9	-40.5223	0.442249	0.724125	0.895548	0.11323	0.174186	0.463068
19	20493249	20645531	152283	+	kcnh8	ENSDARG00000062640	8	31.356	0.510535	0.759573	0.46215	0.892501	0.877035	0.865206
20	5561042	5965307	404266	+	nrxn3b	ENSDARG00000062693	6	1.04914	0.608249	0.742865	0.700105	0.689676	0.686259	0.721752
9	22373331	22618558	245228	+	dgkg	ENSDARG00000062696	5	8.83248	0.795353	0.842809	0.731499	0.921932	0.82488	0.871167
18	19044839	19105929	61091	-	dennd4a	ENSDARG00000062721	7	24.8682	0.593956	0.559302	0.525337	0.77265	0.832575	0.810868
23	12428725	12455700	26976	-	snx21	ENSDARG00000062770	9	22.109	0.818624	0.686307	0.648844	0.955599	0.937761	0.935369
2	16650238	16694635	44398	+	gk5	ENSDARG00000062864	5	-6.61104	0.369231	0.472379	0.447179	0.384687	0.391471	0.337382
23	11667109	11861393	194285	+	cntn3a.1	ENSDARG00000062880	7	10.1616	0.76928	0.858366	0.754579	0.872212	0.910215	0.856314
17	7844927	8175380	330454	-	syne1b	ENSDARG00000063068	8	16.4471	0.491756	0.501789	0.600776	0.653408	0.615094	0.731055
23	9033578	9084866	51289	+	ccm2l	ENSDARG00000063089	5	14.4009	0.655573	0.542668	0.579731	0.775955	0.643604	0.735049
23	6421414	6524099	102686	-	bmp7b	ENSDARG00000063230	8	-14.4662	0.513477	0.672222	0.65573	0.419041	0.455499	0.51984
18	7663802	8032073	368272	-	shank3a	ENSDARG00000063332	5	17.599	0.6026	0.540761	0.571756	0.733927	0.822302	0.700017
16	1252390	1321591	69202	+	LO018340.1	ENSDARG00000063407	5	-18.7211	0	0.292308	0.137912	0.00327869	0.034023	0.0154441
20	1441548	1562849	121302	-	ptprk	ENSDARG00000063416	6	7.58723	0.560578	0.820892	0.637219	0.816951	0.691508	0.79978
24	18736916	18879118	142203	-	arfgef1	ENSDARG00000063474	5	10.6842	0.472727	0.564324	0.553099	0.788235	0.539221	0.659167
25	1220279	1237457	17179	-	coro2bb	ENSDARG00000063604	9	-2.72847	0.578279	0.699501	0.579171	0.537985	0.625821	0.511906
15	1045374	1068269	22896	-	aadac	ENSDARG00000063621	6	3.15347	0.63609	0.551922	0.476274	0.639903	0.582924	0.634517
13	353175	379256	26082	-	VIT	ENSDARG00000063631	19	-15.9182	0.94652	0.960267	0.907814	0.723333	0.82448	0.848855
14	6544516	6614102	69587	+	adam19b	ENSDARG00000067545	10	-33.6528	0.779499	0.874109	0.825581	0.423137	0.482378	0.510921
21	28722099	28729125	7027	+	puraa	ENSDARG00000067591	7	17.9176	0.00892857	0.010989	0	0.276725	0.0304198	0.0980743
22	38047130	38114599	67470	+	wwtr1	ENSDARG00000067719	6	-25.6463	0.617034	0.751457	0.624839	0.37434	0.459989	0.320892
10	2173583	2393791	220209	+	cntnap3	ENSDARG00000067824	10	14.7925	0.463784	0.60462	0.644803	0.755137	0.73471	0.637438
24	40014889	40171461	156573	+	scospondin	ENSDARG00000067859	6	-1.07702	0.557654	0.601327	0.455968	0.535928	0.551274	0.508086
16	52103227	52226144	122918	+	MAN1C1	ENSDARG00000067912	6	9.99305	0.674758	0.773538	0.666592	0.825009	0.792735	0.832772
18	31278984	31459487	180504	+	def8	ENSDARG00000068208	8	-8.26342	0.879302	0.878946	0.930112	0.755479	0.920042	0.717045
2	34570690	34984255	413566	+	astn1	ENSDARG00000068323	5	-16.6006	0.715365	0.659431	0.635432	0.53277	0.434539	0.530211
13	50064464	50141916	77453	-	nid1a	ENSDARG00000068710	5	39.7439	0.316191	0.558585	0.466337	0.962385	0.802439	0.766889
5	12100126	12274689	174564	-	nos1	ENSDARG00000068910	6	29.7535	0.52455	0.390369	0.480826	0.554113	0.833675	0.71158
21	33724979	33997710	272732	-	ebf1b	ENSDARG00000069196	11	-7.05999	0.838017	0.764899	0.739784	0.744733	0.626302	0.831469
13	23280549	23388134	107586	+	khdrbs2	ENSDARG00000069469	6	-0.499614	0.395525	0.480485	0.513429	0.378514	0.372973	0.31
10	16590851	16748593	157743	+	chsy3	ENSDARG00000069472	5	-18.4045	0.831262	0.791176	0.692782	0.763636	0.486127	0.57041
11	15345654	15437495	91842	-	ghrh	ENSDARG00000069481	5	2.52637	0.745987	0.743514	0.710294	0.642222	0.790206	0.879558
10	14263684	14490518	226835	-	galt	ENSDARG00000069543	5	-20.4372	0.845244	0.774336	0.824167	0.527177	0.604786	0.64246
10	644574	692170	47597	-	glis3	ENSDARG00000069726	6	-11.2714	0.833565	0.844372	0.808592	0.32697	0.77177	0.701291
23	46048218	46128444	80227	-	CABZ01071903.1	ENSDARG00000069904	6	-11.1832	0.679263	0.653732	0.661846	0.529343	0.54092	0.687449
15	722475	1003177	280703	-	zgc:162936	ENSDARG00000069957	7	-7.80608	0.691243	0.724062	0.603028	0.536559	0.527527	0.660413
10	34424256	34734995	310740	+	nbeaa	ENSDARG00000070080	8	18.7049	0.36283	0.450366	0.416879	0.487411	0.590464	0.757841
1	23573224	23598391	25168	-	lcorl	ENSDARG00000070098	5	-65.733	0.933333	0.933333	1	0.409955	0.145813	0.475
16	29407666	29454039	46374	-	si:ch211-113g11.6	ENSDARG00000070442	13	-38.6347	0.700355	0.869786	0.884972	0.464947	0.256577	0.525191
16	20529200	20709742	180543	-	creb5b	ENSDARG00000070536	5	-37.0029	0.878454	0.869666	0.866793	0.292375	0.473176	0.660333
1	8763429	8930841	167413	-	grin2ab	ENSDARG00000070543	6	8.09803	0.325529	0.46732	0.428733	0.486272	0.460173	0.457768
25	8755990	8918917	162928	-	furinb	ENSDARG00000070971	8	16.3207	0.459579	0.468987	0.467986	0.674485	0.555857	0.626555
23	2701044	2726590	25547	+	ncoa6	ENSDARG00000071272	6	-12.2442	0.76548	0.408521	0.676935	0.450105	0.434747	0.530461
24	15895717	16136685	240969	+	neto1l	ENSDARG00000071596	10	-22.4829	0.720048	0.654862	0.642001	0.385965	0.476202	0.436348
3	45195219	45252924	57706	-	usp31	ENSDARG00000074017	13	-23.7076	0.863831	0.129521	0	0.00732601	0.00606685	0.00985555
21	31020299	31145903	125605	-	rap1gap2b	ENSDARG00000074222	12	14.0762	0.674018	0.592914	0.55282	0.731807	0.733232	0.678969
3	8323586	8544577	220992	-	rbfox3b	ENSDARG00000074310	6	24.2613	0.281713	0.520901	0.451073	0.653262	0.659067	0.632977
5	68110194	68190264	80071	+	CABZ01083937.1	ENSDARG00000074320	7	0.327429	0.503566	0.381149	0.583903	0.462111	0.50266	0.452846
17	4323693	4365321	41629	+	mcm8	ENSDARG00000074326	10	-3.86916	0.795219	0.679313	0.800547	0.820347	0.731898	0.705989
24	42141313	42152116	10804	-	rmdn1	ENSDARG00000074507	5	-44.5934	0.881311	0.868095	0.934884	0.691416	0.182215	0.640731
5	13781968	13837556	55589	-	add2	ENSDARG00000074581	7	-23.6059	0.844415	0.249084	0.555968	0.0373353	0.459975	0.512065
14	22589624	22708777	119154	+	gfra4b	ENSDARG00000074582	8	-4.14119	0.782953	0.671493	0.708445	0.717684	0.653897	0.613613
8	714875	812556	97682	-	loxhd1b	ENSDARG00000074638	5	20.9588	0.443947	0.604694	0.693716	0.516784	0.805343	0.776122
14	2661646	2935266	273621	-	spock1	ENSDARG00000074644	8	-8.30569	0.692248	0.695806	0.662631	0.542827	0.636187	0.628646
12	30231977	30308351	76375	+	afap1l2	ENSDARG00000074806	7	23.3768	0.171429	0.154355	0.253133	0.39126	0.41482	0.489796
4	7886047	7983016	96970	+	camk1da	ENSDARG00000074905	5	16.3315	0.681216	0.650769	0.576775	0.857094	0.751709	0.79134
10	3047636	3106762	59127	+	rasgrf2a	ENSDARG00000075054	5	1.92801	0.606104	0.633412	0.569751	0.578159	0.665425	0.607797
16	37468717	37630250	161534	+	adgrb1a	ENSDARG00000075133	5	20.9456	0.499394	0.359002	0.459945	0.669854	0.673377	0.580635
8	35210233	35761613	551381	+	TMEM132C	ENSDARG00000075277	7	3.02552	0.638807	0.603025	0.670541	0.614125	0.69952	0.666157
9	8429239	8456060	26822	-	irs2b	ENSDARG00000075282	5	-17.5216	0.675205	0.7423	0.588854	0.466573	0.559855	0.596636
7	9979757	10257193	277437	+	adamts17	ENSDARG00000075555	7	-5.56245	0.586995	0.667025	0.673831	0.622316	0.533959	0.615794
6	55449300	55587423	138124	-	slc12a5a	ENSDARG00000075815	8	-12.3676	0.754255	0.760757	0.771195	0.557274	0.65084	0.688693
6	6848821	6922290	73470	+	zgc:171558	ENSDARG00000075924	9	-30.5029	0.851685	0.581045	0.814852	0.543881	0.462061	0.235583
24	852877	945921	93045	+	piezo2a.2	ENSDARG00000076005	5	-37.064	0.979259	0.794501	0.769209	0.429957	0.480356	0.464593
9	55453801	55554734	100934	+	mxra5b	ENSDARG00000076309	6	-47.4883	0.776761	0.753768	0.762129	0.328442	0.27785	0.259807
25	26919480	27237323	317844	+	grm8b	ENSDARG00000076508	6	-3.94945	0.684409	0.689954	0.69601	0.64032	0.638249	0.676176
4	74271067	74369912	98846	-	ptprb	ENSDARG00000076624	5	49.2695	0.405432	0.579559	0.387656	0.914731	0.94735	0.945311
7	49076890	49271492	194603	+	b4galnt4b	ENSDARG00000076701	6	-14.153	0.844175	0.67594	0.801346	0.669472	0.617413	0.720813
3	46269911	46365456	95546	+	mrtfbb	ENSDARG00000076867	7	32.8609	0.890016	0.543012	0.458333	0.940783	0.97585	0.950605
11	5965168	6003845	38678	-	ano8b	ENSDARG00000077229	6	16.0397	0.605219	0.750691	0.561927	0.725251	0.846969	0.812691
23	30061364	30433333	371970	-	camta1a	ENSDARG00000077428	9	-0.0778982	0.882502	0.543891	0.632277	0.706472	0.626146	0.657773
7	39755608	40057772	302165	+	sorcs2	ENSDARG00000077465	5	17.4349	0.546986	0.709602	0.641758	0.781523	0.890949	0.669083
20	23370	76300	52931	+	lrfn2b	ENSDARG00000077489	11	22.7128	0.618507	0.632737	0.533255	0.820228	0.827929	0.830108
7	49324103	49597067	272965	-	brsk2b	ENSDARG00000077791	8	6.04451	0.466824	0.549622	0.447894	0.771002	0.577725	0.498538
21	28554716	28739321	184606	-	nrg2a	ENSDARG00000077818	6	-12.2728	0.329293	0.287637	0.329025	0.26096	0.0889711	0.164421
16	47531516	48076540	545025	-	csmd3a	ENSDARG00000077905	14	-17.817	0.723604	0.775322	0.765508	0.604883	0.636626	0.469712
19	44123618	44957710	834093	-	csmd3a	ENSDARG00000077920	22	-2.36628	0.607105	0.639043	0.669683	0.631302	0.606596	0.596904
9	584940	697000	112061	-	dip2a	ENSDARG00000078058	5	20.0118	0.827709	0.634161	0.638	0.952764	0.95671	0.898657
18	6900622	6984499	83878	-	si:dkey-266m15.6	ENSDARG00000078508	6	25.9362	0.436836	0.532958	0.366955	0.875206	0.683789	0.588651
2	256698	283376	26679	+	phlpp1	ENSDARG00000078694	6	24.9002	0.530665	0.497725	0.457458	0.771935	0.76601	0.701083
14	23074127	23479577	405451	+	enox2	ENSDARG00000078942	8	33.2403	0.360858	0.432502	0.283883	0.739558	0.58985	0.651751
1	55817653	55842105	24453	-	samd1b	ENSDARG00000079062	16	-17.9161	0.627493	0.622074	0.678455	0.439199	0.531777	0.371622
15	19795918	19803478	7561	+	si:ch211-229d2.5	ENSDARG00000079119	9	24.856	0	0.0309654	0.0449786	0.0672515	0.364734	0.317698
23	21119592	21217520	97929	-	megf6a	ENSDARG00000079199	7	17.8579	0.371495	0.443679	0.444286	0.784391	0.423983	0.71438
16	6955582	7062949	107368	+	bbs9	ENSDARG00000079217	5	-12.4488	0.744067	0.659155	0.728728	0.485634	0.594989	0.651435
25	32029536	32271394	241859	+	tjp1b	ENSDARG00000079374	8	-3.4571	0.609521	0.526214	0.685785	0.565345	0.55627	0.558327
9	44094311	44291636	197326	-	cerkl	ENSDARG00000079397	5	-1.23088	0.576411	0.626692	0.503484	0.670343	0.52399	0.515312
15	24210847	24544680	333834	+	sez6b	ENSDARG00000079414	5	-25.0423	0.799799	0.83082	0.829231	0.435897	0.666939	0.605877
25	32404938	32466149	61212	-	atp8b4	ENSDARG00000079453	5	28.1211	0.592549	0.560726	0.45557	0.816575	0.878346	0.754487
5	72023719	72060646	36928	-	PRRC2B	ENSDARG00000079639	5	-11.6896	0.910784	0.777091	0.795082	0.671538	0.786587	0.772714
3	55684449	56032117	347669	-	cep112	ENSDARG00000079679	11	-39.0265	0.671083	0.776674	0.614794	0.240329	0.28947	0.295443
9	2949272	3036125	86854	-	rapgef4	ENSDARG00000079872	5	8.29554	0.374056	0.730287	0.762385	0.624242	0.676902	0.652047
16	24743871	24821860	77990	-	kcnn4	ENSDARG00000086091	7	0.0514033	0.603038	0.700646	0.634206	0.691112	0.658192	0.689687
20	44248691	44287488	38798	+	opn8a	ENSDARG00000086186	5	-22.827	0.788235	0.845884	0.868235	0.686957	0.511945	0.652581
3	50600866	50781505	180640	+	gsg1l2a	ENSDARG00000086204	8	-5.34635	0.667497	0.672625	0.655413	0.608974	0.576958	0.639943
17	53425931	53434318	8388	+	srsf10b	ENSDARG00000086411	5	34.5105	0.46833	0.819636	0.703898	0.913436	0.937161	0.816515
24	37999090	38014593	15504	-	si:ch211-248l17.3	ENSDARG00000087663	7	-18.1606	0.93531	0.629079	0.6304	0.72469	0.725469	0.404362
24	34139146	34337265	198120	-	agap3	ENSDARG00000087822	8	26.296	0.384171	0.354776	0.3625	0.656944	0.689591	0.567665
15	47490838	47575405	84568	+	sik3	ENSDARG00000088083	9	-7.27899	0.746163	0.603819	0.708735	0.671628	0.676662	0.527219
20	50648143	50740404	92262	+	fut8b	ENSDARG00000088117	5	20.727	0.0907675	0.625021	0.65356	0.701143	0.772194	0.676089
10	21716468	21818583	102116	+	pcdh1gb9	ENSDARG00000088475	5	18.7413	0.0534759	0.0822029	0.146785	0.234783	0.266667	0.321167
16	5194226	5231397	37172	+	si:ch211-151o1.4	ENSDARG00000088571	5	-21.497	0.668733	0.540536	0.647436	0.393214	0.453896	0.417325
12	9949941	10040870	90930	-	ngfrb	ENSDARG00000089223	6	39.0361	0.468528	0.507117	0.402089	0.857713	0.816215	0.915152
3	47498433	47878427	379995	-	adgrl1a	ENSDARG00000089292	6	28.5752	0.514109	0.599802	0.463542	0.80192	0.788889	0.838381
13	47750933	47802342	51410	-	fbln7	ENSDARG00000089519	8	-18.9599	0.8978	0.867381	0.92136	0.553735	0.721836	0.897727
4	72559042	72611118	52077	-	si:cabz01054396.2	ENSDARG00000089598	13	33.9456	0.616922	0.64309	0.552019	0.957622	0.948596	0.92945
3	11867701	12383272	515572	-	coro7	ENSDARG00000089616	12	-9.77072	0.610922	0.607874	0.544817	0.426795	0.512765	0.508835
5	248078	299454	51377	+	trabd2a	ENSDARG00000089701	5	-26.264	0.458074	0.60141	0.65663	0.339433	0.256234	0.341225
17	18808904	18872150	63247	+	si:dkey-288a3.2	ENSDARG00000089780	6	-12.9026	0.718201	0.655666	0.683132	0.521493	0.777553	0.401039
12	27702015	28073562	371548	+	cacna1g	ENSDARG00000089913	5	-5.06552	0.421421	0.450999	0.544418	0.414082	0.471447	0.409337
13	2150518	2217213	66696	-	mlip	ENSDARG00000089920	5	4.75968	0.567961	0.616817	0.54311	0.490949	0.613318	0.678551
14	48107216	48262744	155529	-	rxfp1	ENSDARG00000090071	5	9.30135	0.823229	0.735875	0.568411	0.885827	0.78482	0.760027
7	5528154	5549304	21151	+	si:dkeyp-67a8.4	ENSDARG00000090099	8	-7.17859	0.735588	0.769978	0.845603	0.746713	0.664857	0.675127
23	6924183	6943491	19309	+	si:ch211-117c9.1	ENSDARG00000090179	5	29.8113	0.0725107	0.250485	0.0251282	0.393287	0.480068	0.389371
15	24845145	24871826	26682	-	trarg1a	ENSDARG00000090481	16	-29.3383	0.600179	0.0972397	0.250336	0.00408061	0.0479879	0.0349961
25	135932	171291	35360	-	lipcb	ENSDARG00000090486	7	1.44922	0.544388	0.528708	0.549671	0.542879	0.516663	0.643294
16	46867010	47178134	311125	+	thsd7ab	ENSDARG00000090496	7	-24.9458	0.855115	0.900212	0.858314	0.616822	0.769557	0.541438
2	7293515	7412581	119067	+	si:dkeyp-106c3.1	ENSDARG00000090623	10	-11.1871	0.75925	0.715655	0.70236	0.599084	0.626664	0.620416
2	53355953	53426522	70570	+	celf5b	ENSDARG00000090727	5	4.34274	0.516756	0.631596	0.603362	0.714885	0.625714	0.557442
15	26938569	27354759	416191	+	bcas3	ENSDARG00000090764	6	16.3327	0.687693	0.712799	0.748831	0.928231	0.873547	0.838136
21	44298689	44451712	153024	+	gabra3	ENSDARG00000090883	9	34.4417	0.504509	0.494478	0.673839	0.864101	0.896112	0.891325
15	41249772	41312340	62569	-	usp16	ENSDARG00000090935	5	-11.3795	0.633205	0.539105	0.514104	0.652673	0.427879	0.302491
10	41666483	41735503	69021	+	lrrc75bb	ENSDARG00000091128	6	31.2254	0.348906	0.563535	0.495711	0.801415	0.720513	0.848576
5	37981800	37991179	9380	-	si:ch211-139a5.1	ENSDARG00000092018	5	29.4025	0.505707	0.615471	0.611915	0.815789	0.958333	0.837288
22	24888649	24902385	13737	-	si:dkey-4c23.3	ENSDARG00000092028	7	-1.38257	0.830738	0.341462	0.750712	0.720779	0.741228	0.674906
23	16887152	16918191	31040	+	si:dkey-147f3.8	ENSDARG00000092166	5	4.35831	0.761378	0.627501	0.65522	0.825724	0.740556	0.580281
16	33566997	33594335	27339	-	BX511161.1	ENSDARG00000092272	5	19.0765	0.0311111	0.0381976	0.0363636	0.0775063	0.347927	0.35
1	57925489	57931592	6104	+	BX469930.1	ENSDARG00000092358	6	18.7477	0.595482	0.111175	0.0852535	0.528719	0.337308	0.401322
20	4897996	5054838	156843	-	arid1b	ENSDARG00000092503	5	8.42279	0.37438	0.579935	0.595768	0.539674	0.582004	0.55196
19	16220618	16657563	436946	+	ptprua	ENSDARG00000092638	8	32.1929	0.565015	0.486466	0.607671	0.868143	0.874581	0.883135
7	5527967	5536183	8217	+	si:dkeyp-67a8.4	ENSDARG00000092823	8	-7.17859	0.735588	0.769978	0.845603	0.746713	0.664857	0.675127
18	28937061	28940912	3852	-	si:ch211-174j14.2	ENSDARG00000093015	6	-1.18156	0.713177	0.650965	0.679287	0.651104	0.676794	0.678348
18	6868826	6883392	14567	-	si:dkey-266m15.7	ENSDARG00000093117	9	25.0652	0.242549	0.3496	0.251984	0.653047	0.436445	0.492862
9	2226463	2279492	53030	-	BX255915.1	ENSDARG00000093786	7	-19.0126	0.0782313	0.29666	0.233307	0.0468257	0.0535714	0.0327851
2	42258021	42334707	76687	+	ftr04	ENSDARG00000093932	5	-20.7156	0.468797	0.712893	0.771858	0.364786	0.445957	0.488035
23	43021194	43127946	106753	-	BX004770.1	ENSDARG00000093939	10	30.5993	0.0862637	0.0689663	0.108605	0.614343	0.431926	0.180046
5	37982117	37999809	17693	-	si:dkey-111e8.1	ENSDARG00000094018	5	29.4025	0.505707	0.615471	0.611915	0.815789	0.958333	0.837288
23	13122085	13332863	210779	+	samd10b	ENSDARG00000094377	6	6.31094	0.518669	0.522223	0.505355	0.557975	0.618598	0.563857
5	55402072	55429758	27687	-	BX571945.2	ENSDARG00000094450	8	-33.9305	0.8029	0.625082	0.75568	0.371102	0.376806	0.577024
22	2196246	2290657	94412	+	znf1157	ENSDARG00000094736	6	-9.36227	0.881944	0.868056	0.882395	0.969156	0.690086	0.68396
16	34477064	34501902	24839	+	si:ch211-255i3.4	ENSDARG00000095152	5	29.964	0.0115942	0.152403	0.11875	0.213793	0.419088	0.472157
10	504538	512306	7769	+	si:ch211-242f23.3	ENSDARG00000095223	5	52.2095	0.347193	0.345749	0.0266667	0.936812	0.706986	0.783861
2	42088456	42093926	5471	-	si:dkey-97a13.12	ENSDARG00000095649	13	-55.6539	0.910317	0.930579	0.871196	0.565203	0.31467	0.217808
20	104481	113317	8837	+	pcare2	ENSDARG00000095802	7	-22.4791	0.565648	0.533341	0.733007	0.385729	0.376298	0.427281
23	44788132	44796174	8043	-	CU682777.2	ENSDARG00000095832	7	-23.1699	0.830233	0.879357	0.718577	0.823271	0.544269	0.397945
22	37347440	37528467	181028	-	FP102167.1	ENSDARG00000095844	17	-2.80075	0.336244	0.281584	0.478243	0.311748	0.298178	0.321109
18	50353005	50438282	85278	-	CU862078.1	ENSDARG00000096262	29	35.9921	0.480176	0.717414	0.538747	0.906194	0.897147	0.920643
20	10353201	10424813	71613	-	CR556696.1	ENSDARG00000096558	10	-23.0288	0.885037	0.881168	0.905521	0.787989	0.641838	0.637936
12	49133755	49145343	11589	+	si:zfos-911d5.4	ENSDARG00000096738	10	-17.9621	0.252172	0.83954	0.795956	0.162842	0.537057	0.282275
15	844892	1010521	165630	+	si:dkey-77f5.8	ENSDARG00000096941	6	5.9964	0.640406	0.403191	0.350758	0.506851	0.533548	0.539633
17	53429272	53444454	15183	+	si:zfos-1714f5.4	ENSDARG00000097084	7	32.7556	0.539655	0.759959	0.699927	0.931097	0.941935	0.865688
23	37225206	37432838	207633	+	CR762407.2	ENSDARG00000097111	5	18.3626	0.468071	0.516838	0.502333	0.707902	0.67767	0.647794
16	5182402	5231397	48996	+	soga3a	ENSDARG00000097245	5	-21.497	0.668733	0.540536	0.647436	0.393214	0.453896	0.417325
17	53416445	53424873	8429	+	slc9a1b	ENSDARG00000097339	11	-25.5956	0.456753	0.136865	0.232124	0.0942494	0.110514	0.0962941
10	22132606	22137400	4795	+	si:dkey-4c2.11	ENSDARG00000097477	10	7.28152	0.434242	0.416788	0.411984	0.448231	0.688293	0.435046
16	32303253	32364200	60948	+	CR854989.1	ENSDARG00000097514	5	22.9458	0.440036	0.312012	0.336996	0.56284	0.597671	0.617182
3	14155090	14189022	33933	+	si:ch211-108d22.2	ENSDARG00000097615	6	-49.8507	0.885635	0.510671	0.458211	0.205721	0.175923	0.182756
15	2599146	2613170	14025	-	si:ch211-235m3.10	ENSDARG00000097665	7	-21.3043	0.339434	0.577537	0.48673	0.168317	0.19547	0.297797
17	11072942	11370662	297721	-	si:ch211-185a18.2	ENSDARG00000097772	5	-3.12208	0.699119	0.512718	0.575117	0.579675	0.620534	0.536067
11	1626538	1864288	237751	+	lrp1aa	ENSDARG00000097827	8	1.551	0.57194	0.599932	0.622875	0.615663	0.710018	0.547804
14	44011419	44208429	197011	+	CR786577.1	ENSDARG00000097875	5	-24.2266	0.552286	0.522049	0.579194	0.237928	0.397444	0.301024
24	3509377	3536690	27314	-	AL954666.1	ENSDARG00000097918	6	22.7888	0.507639	0.54856	0.38808	0.769963	0.597701	0.716054
15	21333097	21403597	70501	+	BX663520.1	ENSDARG00000097950	5	26.3211	0.421795	0.395804	0.29753	0.6275	0.5493	0.680079
15	43073923	43121191	47269	-	BX890602.1	ENSDARG00000098028	5	-12.2823	0.738161	0.651041	0.694635	0.636094	0.48797	0.609965
25	36454800	36456918	2119	+	5S_rRNA	ENSDARG00000098120	6	24.3706	0.458622	0.495725	0.28413	0.608567	0.690011	0.787584
9	329425	340294	10870	+	actr5	ENSDARG00000098235	5	-4.75159	0.574892	0.665043	0.757207	0.614961	0.565184	0.546727
13	41125358	41548779	423422	-	pcdh15a	ENSDARG00000098257	18	1.93414	0.559662	0.662356	0.614728	0.559321	0.630544	0.688539
18	5588068	5600958	12891	-	cyp1a	ENSDARG00000098315	8	27.8164	0.513607	0.937798	0.651442	0.910396	0.936561	0.932592
19	18989911	19028028	38118	-	dync1li1	ENSDARG00000098317	5	49.953	0.391526	0.827652	0.49974	0.931419	0.955961	0.949098
KN149696.2	165289	172436	7148	-	zgc:112970	ENSDARG00000098332	9	67.4273	0.171289	0.237903	0.31238	0.90404	0.948521	0.823529
9	45884031	46278626	394596	-	hdac4	ENSDARG00000098349	5	-6.24577	0.380756	0.459314	0.484624	0.337131	0.384428	0.430412
4	42195992	42399126	203135	-	si:ch211-76m11.8	ENSDARG00000098390	7	-17.4789	0.854148	0.953693	0.925466	0.764931	0.66155	0.638232
10	43499821	43542196	42376	-	si:ch73-215f7.1	ENSDARG00000098512	7	-13.5743	0.820118	0.877886	0.842653	0.720377	0.657353	0.769315
21	35652184	35855245	203062	-	sgcd	ENSDARG00000098573	5	-9.74231	0.28125	0.346694	0.265611	0.228501	0.162831	0.187225
KN150041.2	8631	66411	57781	+	CABZ01072810.1	ENSDARG00000098599	8	-4.7487	0.511553	0.496862	0.449536	0.472175	0.419231	0.439316
22	38520209	38609504	89296	-	si:ch211-126j24.1	ENSDARG00000098644	11	18.6211	0.583429	0.608939	0.573047	0.755539	0.757127	0.815613
16	48791226	48916757	125532	-	FQ976914.1	ENSDARG00000098654	23	9.91294	0.574876	0.469944	0.590962	0.635922	0.777298	0.434977
6	18594977	18603304	8328	-	cd7al	ENSDARG00000098787	9	-58.3428	0.624018	0.530864	0.776379	0.0616515	0.14369	0.0478523
16	35659331	35776074	116744	+	map7d1a	ENSDARG00000098802	8	31.1084	0.128571	0.11182	0.125	0.402193	0.534404	0.350234
3	59409956	60282382	872427	+	sec14l1	ENSDARG00000098821	29	0.910584	0.562281	0.648933	0.490646	0.583726	0.57931	0.575747
6	56638688	56879366	240679	-	cdh22	ENSDARG00000098824	8	-38.4953	0.913285	0.847463	0.786382	0.364016	0.420107	0.609949
12	47160456	47456979	296524	+	LO018224.1	ENSDARG00000098856	21	14.6095	0.481306	0.772455	0.69462	0.740082	0.7687	0.835036
5	63002872	63067912	65041	-	tlcd3a	ENSDARG00000098860	5	28.8976	0.317644	0.511667	0.538095	0.706177	0.704675	0.639138
9	52409530	52446996	37467	+	nme8	ENSDARG00000098944	8	29.698	0.728938	0.674032	0.348805	0.896186	0.913759	0.908362
20	52952116	52969878	17763	-	gata4	ENSDARG00000098952	9	45.3361	0.152292	0.196018	0.136819	0.60461	0.811448	0.458975
14	51164056	51621388	457333	-	unc5a	ENSDARG00000099034	9	-4.52757	0.551885	0.824142	0.718202	0.502975	0.643881	0.822025
10	21781213	21820002	38790	+	pcdh1g33	ENSDARG00000099035	5	18.7413	0.0534759	0.0822029	0.146785	0.234783	0.266667	0.321167
9	56101173	56172757	71585	+	edar	ENSDARG00000099088	8	-13.1185	0.838373	0.935905	0.916667	0.761746	0.6905	0.814866
16	45228101	45237947	9847	-	si:dkey-33i11.4	ENSDARG00000099117	5	63.0177	0.360837	0.280219	0.220513	0.91	0.91485	0.904286
18	49001425	49118382	116958	-	BX663503.3	ENSDARG00000099137	5	28.339	0.371429	0.668844	0.702885	0.843774	0.80341	0.907376
10	44675632	44691944	16313	+	tpst2	ENSDARG00000099155	24	-49.1491	0.951915	0.95173	0.96067	0.582676	0.319934	0.624975
13	2521032	2526033	5002	+	lhb	ENSDARG00000099363	5	29.6692	0.0222222	0.0211694	0	0.550937	0.448421	0.0691777
20	1901481	1979652	78172	+	lama2	ENSDARG00000099390	9	-31.4177	0.871252	0.864432	0.79669	0.619705	0.474027	0.543539
22	34843282	34939464	96183	-	slit1b	ENSDARG00000099446	7	31.5376	0.235997	0.718492	0.751652	0.830706	0.847982	0.892146
10	21735745	21820057	84313	+	pcdh1g18	ENSDARG00000099447	5	18.7413	0.0534759	0.0822029	0.146785	0.234783	0.266667	0.321167
16	45215307	45273719	58413	+	FP016247.1	ENSDARG00000099497	5	41.4829	0.382857	0.534615	0.352941	0.886727	0.869565	0.793939
6	4253319	4365331	112013	+	nbeal1	ENSDARG00000099547	5	-31.2917	0.764202	0.587989	0.738803	0.373139	0.359992	0.398498
10	21658447	21820057	161611	+	pcdh1g3	ENSDARG00000099646	5	18.7413	0.0534759	0.0822029	0.146785	0.234783	0.266667	0.321167
18	2600959	2670698	69740	-	relt	ENSDARG00000099724	5	-23.3	0.520064	0.539647	0.449594	0.299941	0.307434	0.326219
10	42930353	43031001	100649	-	ssbp2	ENSDARG00000099727	6	-25.396	0.834279	0.829795	0.798846	0.489068	0.615879	0.578142
1	12761461	12797410	35950	+	pcdh10a	ENSDARG00000099729	54	-33.8522	0.775623	0.438465	0.635994	0.318252	0.316368	0.359838
4	26494489	26766355	271867	+	iqsec3a	ENSDARG00000099850	11	27.2042	0.334965	0.417115	0.535682	0.615522	0.575187	0.826792
3	43347517	43823381	475865	-	snn	ENSDARG00000099888	5	-21.0304	0.85423	0.871755	0.733275	0.687823	0.506654	0.618889
5	65180792	65321387	140596	-	col27a1b	ENSDARG00000099930	10	-6.76453	0.384554	0.613332	0.421539	0.3833	0.377604	0.382435
10	21784656	21820057	35402	+	pcdh1g26	ENSDARG00000099931	5	18.7413	0.0534759	0.0822029	0.146785	0.234783	0.266667	0.321167
14	52522717	52554875	32159	-	ppp2r2ca	ENSDARG00000100093	13	-21.543	0.538804	0.471157	0.169904	0.0385059	0.229682	0.184173
2	97692	105388	7697	-	angptl1b	ENSDARG00000100159	43	21.9059	0.949767	0.358984	0.891771	0.961575	0.955552	0.958563
6	23710911	23781581	70671	+	pik3r6a	ENSDARG00000100336	5	-1.02547	0.495754	0.489307	0.400354	0.396224	0.518061	0.468512
22	23641801	23670468	28668	-	cfh	ENSDARG00000100442	6	-19.2667	0.881086	0.920714	0.903227	0.738614	0.692252	0.700872
6	24740871	24815351	74481	+	BX004768.1	ENSDARG00000100470	7	22.6478	0.455661	0.757738	0.487395	0.812764	0.733694	0.812088
15	42765803	42981467	215665	+	slc8a2b	ENSDARG00000100592	13	-13.0175	0.580584	0.681225	0.769627	0.54656	0.529321	0.528338
10	44579378	44672402	93025	+	sez6l	ENSDARG00000100594	5	-8.16233	0.724222	0.613909	0.644235	0.569472	0.563364	0.601335
18	3577829	3645885	68057	+	lrch3	ENSDARG00000100679	18	41.6347	0.477205	0.453066	0.478055	0.86436	0.882689	0.9078
17	3717384	3817693	100310	-	PLCB4	ENSDARG00000100786	5	-27.8163	0.840335	0.819855	0.816903	0.457732	0.50953	0.68
7	72458911	72570359	111449	+	HECTD4	ENSDARG00000101079	7	-9.43644	0.789099	0.68282	0.715991	0.678224	0.659731	0.603533
KN149813.1	12050	50241	38192	-	CABZ01069184.1	ENSDARG00000101084	15	31.0963	0.498585	0.53611	0.483567	0.816323	0.853892	0.74564
5	70343518	70519104	175587	+	pappaa	ENSDARG00000101090	7	31.7774	0.279673	0.249789	0.351282	0.672512	0.530656	0.598906
6	2269559	2395013	125455	+	pbx1b	ENSDARG00000101131	32	30.9082	0.598774	0.549616	0.636827	0.863922	0.91906	0.897613
10	21654654	21820057	165404	+	pcdh1g2	ENSDARG00000101232	5	18.7413	0.0534759	0.0822029	0.146785	0.234783	0.266667	0.321167
10	21675058	21818583	143526	+	pcdh1gb2	ENSDARG00000101307	5	18.7413	0.0534759	0.0822029	0.146785	0.234783	0.266667	0.321167
4	73273857	73374362	100506	-	si:cabz01021430.2	ENSDARG00000101365	6	-30.2178	0.783565	0.631579	0.559201	0.320611	0.298963	0.436508
8	52888295	53046300	158006	-	nr6a1a	ENSDARG00000101508	9	16.0513	0.641711	0.682618	0.55727	0.792358	0.766785	0.774319
19	48016464	48023442	6979	+	UBE2M	ENSDARG00000101521	15	-25.2386	0.975286	0.973233	0.958476	0.967377	0.566574	0.81017
20	54196543	54200130	3588	-	arf6a	ENSDARG00000101626	9	31.8187	0.0404558	0.0332055	0.130336	0.334993	0.621425	0.202749
4	72795711	72850636	54926	+	myrfl	ENSDARG00000101645	5	38.3205	0.360056	0.611661	0.413838	0.907152	0.869635	0.754054
10	21706463	21820133	113671	+	pcdh1g11	ENSDARG00000101665	5	18.7413	0.0534759	0.0822029	0.146785	0.234783	0.266667	0.321167
21	45856443	45873866	17424	-	larp1	ENSDARG00000101722	5	8.58196	0.512192	0.455956	0.457699	0.529451	0.61513	0.529873
13	1573276	1719930	146655	+	DST	ENSDARG00000101858	5	21.2451	0.651292	0.607741	0.572806	0.780725	0.889414	0.813583
15	43656241	43770776	114536	-	grm5b	ENSDARG00000102067	5	54.2182	0.375581	0.476827	0.376481	0.952588	0.937793	0.929263
8	22567363	22741757	174395	-	iqsec2a	ENSDARG00000102125	5	20.493	0.608344	0.577754	0.542697	0.756318	0.77627	0.818428
4	128697	135492	6796	-	gpr19	ENSDARG00000102226	11	-16.8679	0.491275	0.55426	0.769036	0.611537	0.274826	0.538399
16	40594128	40843363	249236	-	si:dkey-22o22.2	ENSDARG00000102445	5	27.3804	0.195745	0.227297	0.218326	0.582057	0.398312	0.402655
9	48413043	48672254	259212	+	lrp2a	ENSDARG00000102506	5	-2.78013	0.717149	0.819252	0.768074	0.727436	0.688181	0.743272
7	67484807	67594818	110012	+	cpne7	ENSDARG00000102584	6	-36.473	0.890744	0.79316	0.679329	0.512878	0.576633	0.220354
11	28052699	28088915	36217	-	si:ch211-220m17.4	ENSDARG00000102602	5	-31.9865	0.925714	0.955898	0.941758	0.690051	0.790576	0.222145
11	36793473	36965988	172516	-	cacna1da	ENSDARG00000102773	7	15.8928	0.566471	0.591148	0.607698	0.7419	0.813174	0.618242
1	59244159	59253874	9716	-	olfm2b	ENSDARG00000102825	9	38.1135	0.047079	0.00653595	0.0595238	0.457395	0.458852	0.282987
11	43135198	43228255	93058	-	sptbn1	ENSDARG00000102883	5	-8.45008	0.490234	0.478391	0.510901	0.477962	0.495192	0.465851
10	21728585	21820133	91549	+	pcdh1g22	ENSDARG00000103013	5	18.7413	0.0534759	0.0822029	0.146785	0.234783	0.266667	0.321167
1	59015237	59023796	8560	-	EARS2	ENSDARG00000103099	8	-40.8225	0.950098	0.95451	0.933399	0.604548	0.451701	0.74321
13	109212	113841	4630	+	dnaaf2	ENSDARG00000103132	5	-5.82055	0.665195	0.611694	0.741455	0.572534	0.591596	0.660281
13	45087	216122	171036	-	ppp1r21	ENSDARG00000103144	5	-3.63511	0.531438	0.53065	0.757703	0.532378	0.54932	0.57015
25	37441194	37445449	4256	+	slc10a3	ENSDARG00000103220	8	10.8853	0.607495	0.66001	0.642383	0.707487	0.716149	0.787755
5	7853463	7899420	45958	-	opn4xb	ENSDARG00000103259	5	-10.4828	0.815616	0.808877	0.867155	0.685619	0.772976	0.736153
18	50839633	50847804	8172	-	PDPR	ENSDARG00000103288	5	-8.26639	0.782361	0.63795	0.625486	0.646383	0.639124	0.649364
8	7750953	7774225	23273	-	CR931813.1	ENSDARG00000103293	7	-24.5356	0.906463	0.821584	0.847829	0.873266	0.426569	0.57972
20	46865816	46921035	55220	+	si:ch73-21k16.1	ENSDARG00000103380	5	36.9716	0.0020202	0.0665689	0.0210526	0.357294	0.483413	0.355531
25	821725	1000096	178372	-	znf609a	ENSDARG00000103388	8	-11.2653	0.639015	0.670077	0.742758	0.542523	0.585772	0.450366
6	2949645	3276052	326408	+	ptprfa	ENSDARG00000103479	8	-7.99099	0.748152	0.737332	0.799016	0.633	0.70051	0.693265
2	14207559	14274083	66525	-	tctex1d1	ENSDARG00000103545	6	3.39367	0.88107	0.715751	0.776893	0.831806	0.811122	0.836187
21	4766244	4851056	84813	-	notch1a	ENSDARG00000103554	5	21.602	0.742279	0.706034	0.662587	0.914867	0.93021	0.921311
1	3100244	3297045	196802	-	gpc5a	ENSDARG00000103647	6	-28.8865	0.87557	0.876024	0.921429	0.59003	0.589666	0.556457
12	44119432	44309963	190532	-	si:ch73-329n5.1	ENSDARG00000103650	11	-43.358	0.860209	0.822697	0.866337	0.445668	0.375284	0.455487
10	36693597	36711701	18105	+	rab6a	ENSDARG00000103714	9	22.4434	0.555292	0.552736	0.555878	0.787544	0.839719	0.710996
3	13004657	13149310	144654	-	prkar1b	ENSDARG00000103800	5	17.8419	0.479537	0.714429	0.514567	0.778864	0.570794	0.886081
10	21791670	21820057	28388	+	pcdh1gc6	ENSDARG00000103950	5	18.7413	0.0534759	0.0822029	0.146785	0.234783	0.266667	0.321167
18	3167579	3286769	119191	+	pak1	ENSDARG00000103959	5	38.2212	0.276141	0.468412	0.367323	0.843583	0.713387	0.734816
10	21648828	21820057	171230	+	pcdh1g1	ENSDARG00000104007	5	18.7413	0.0534759	0.0822029	0.146785	0.234783	0.266667	0.321167
1	34552	39191	4640	+	hikeshi	ENSDARG00000104071	6	25.9108	0.177507	0.353548	0.40434	0.522739	0.555132	0.531753
19	19026633	19173234	146602	+	cpne4b	ENSDARG00000104254	7	9.67964	0.426847	0.74971	0.611184	0.642852	0.662405	0.635997
1	617620	658693	41074	-	appa	ENSDARG00000104279	5	-8.62663	0.634182	0.641427	0.659007	0.533724	0.554111	0.572256
24	6513843	6649275	135433	-	arhgap21a	ENSDARG00000104295	7	21.4857	0.316057	0.310873	0.447023	0.610326	0.673286	0.554345
4	77759901	78048911	289011	+	si:dkey-238k10.2	ENSDARG00000104380	5	12.3753	0.607342	0.656605	0.543621	0.68762	0.754914	0.741753
21	10253976	10490379	236404	-	hcn1	ENSDARG00000104480	7	35.6458	0.628042	0.528214	0.553585	0.923643	0.926284	0.841306
10	21794477	21820133	25657	+	pcdh1g29	ENSDARG00000104497	5	18.7413	0.0534759	0.0822029	0.146785	0.234783	0.266667	0.321167
17	80167	88548	8382	-	grem1b	ENSDARG00000104618	27	38.7648	0.0106274	0.0155191	0.00238949	0.288166	0.298382	0.608173
19	3929084	4012263	83180	-	map7d1b	ENSDARG00000104701	5	19.854	0.535539	0.672623	0.559475	0.829425	0.669395	0.87451
3	7654655	7658059	3405	-	junbb	ENSDARG00000104773	12	-10.2058	0.357677	0.651852	0.49779	0.38549	0.636334	0.0324282
14	14222730	14534457	311728	+	nlgn3a	ENSDARG00000104786	14	19.8267	0.512103	0.70767	0.553086	0.76961	0.744877	0.792118
13	50776187	51021871	245685	+	dntt	ENSDARG00000104792	5	26.7262	0.394191	0.456698	0.602249	0.739775	0.63273	0.77379
10	7027664	7233955	206292	+	psd3l	ENSDARG00000104820	9	-27.9842	0.86126	0.659436	0.609648	0.406267	0.535524	0.41332
10	21787954	21820133	32180	+	pcdh1gc5	ENSDARG00000104826	5	18.7413	0.0534759	0.0822029	0.146785	0.234783	0.266667	0.321167
5	65489390	65596478	107089	+	si:dkey-21e5.1	ENSDARG00000104868	5	-5.53084	0.364615	0.777626	0.481497	0.502967	0.364237	0.474303
19	48022457	48037702	15246	+	kpnb1	ENSDARG00000104889	15	-25.2386	0.975286	0.973233	0.958476	0.967377	0.566574	0.81017
11	37135196	37170438	35243	+	wnk2	ENSDARG00000104989	7	-20.99	0.908812	0.917107	0.93131	0.653762	0.668583	0.822133
11	4492467	4789083	296617	-	si:ch211-63i20.3	ENSDARG00000104993	6	13.83	0.545965	0.596204	0.560282	0.721375	0.689377	0.720652
15	32895659	33327046	431388	-	nbeab	ENSDARG00000105184	5	-27.8117	0.601913	0.51546	0.624828	0.184068	0.274181	0.42841
4	34359175	34364421	5247	-	CT025695.1	ENSDARG00000105246	8	37.3943	0.41491	0.875	0.490132	0.952083	0.912897	0.869036
14	27322650	27341031	18382	-	CU062454.1	ENSDARG00000105327	5	31.1146	0.335084	0.268293	0.274048	0.589104	0.622222	0.604545
7	4192055	4251585	59531	+	si:dkey-28d5.14	ENSDARG00000105334	5	-3.05696	0.718184	0.730631	0.760024	0.7556	0.570544	0.791478
11	17093753	17099933	6181	-	CR769769.2	ENSDARG00000105445	8	-29.8251	0.782134	0.740789	0.67773	0.494652	0.423991	0.511364
23	34319237	34753811	434575	+	plxna1a	ENSDARG00000105452	5	-11.0393	0.432432	0.649098	0.506889	0.416071	0.479668	0.426672
4	73306451	73374362	67912	-	zgc:171727	ENSDARG00000105781	6	-30.2178	0.783565	0.631579	0.559201	0.320611	0.298963	0.436508
8	53561949	53665111	103163	+	CACNA2D3 (1 of many)	ENSDARG00000106018	5	-11.6702	0.764543	0.780922	0.841262	0.63016	0.668106	0.693129
5	71662162	71840520	178359	-	CU927890.1	ENSDARG00000107130	6	12.3077	0.789568	0.725653	0.704452	0.861314	0.872308	0.915959
12	48958913	48962308	3396	-	slc18a3b	ENSDARG00000107527	10	-21.6637	0.263667	0.484233	0.201661	0.149613	0.124683	0.0968949
21	40338033	40350790	12758	-	CR847523.3	ENSDARG00000108118	6	17.2096	0.691043	0.325376	0.416361	0.728225	0.713417	0.745699
12	45339637	45351849	12213	-	CABZ01068367.1	ENSDARG00000109276	5	6.62184	0.490847	0.586111	0.472239	0.510839	0.526106	0.678224
17	3841012	3988236	147225	-	PLCB1	ENSDARG00000109726	7	-34.2431	0.754647	0.786264	0.730088	0.313479	0.469748	0.41785
13	16027559	16068997	41439	-	SPATA48	ENSDARG00000109818	5	49.3115	0.0833333	0.0379167	0.0235294	0.638754	0.571518	0.323588
17	9306425	9894157	587733	+	NPAS3	ENSDARG00000109820	11	17.8673	0.392509	0.550088	0.607226	0.664362	0.713811	0.733127
13	328555	363254	34700	+	CU633838.1	ENSDARG00000110141	19	-19.4726	0.948956	0.955743	0.954009	0.695274	0.8108	0.785702
3	632682	774223	141542	+	dicp1.1	ENSDARG00000111013	5	9.97544	0.847896	0.608515	0.507708	0.744589	0.867853	0.836444
KN150191.1	-278	41991	42270	+	PITPNM2	ENSDARG00000111528	6	-14.6566	0.708673	0.661017	0.642108	0.544509	0.540253	0.542708
9	10555144	11283197	728054	+	CR522881.2	ENSDARG00000112156	13	3.08082	0.69555	0.514015	0.769897	0.733014	0.659947	0.713889
3	9634777	9724603	89827	-	crebbpb	ENSDARG00000112452	6	16.5519	0.480193	0.59443	0.558784	0.608378	0.667043	0.725992
25	217686	246263	28578	-	CU855936.2	ENSDARG00000112489	6	9.19366	0.280665	0.361092	0.313725	0.390176	0.402631	0.40028
20	2097243	2146546	49304	+	BX681416.2	ENSDARG00000112633	6	20.3322	0.036267	0.136567	0.188504	0.16195	0.560688	0.298303
9	55152414	55217191	64778	+	FO744854.1	ENSDARG00000112637	9	-17.5632	0.827309	0.829756	0.828077	0.605288	0.651852	0.688993
1	58870054	58882613	12560	-	CABZ01084501.2	ENSDARG00000113332	5	-23.7529	0.965517	0.91622	0.942857	0.759741	0.593457	0.890952
4	42379152	42400699	21548	-	si:ch211-59d8.2	ENSDARG00000113510	6	-17.1853	0.913172	0.963924	0.946377	0.859087	0.671809	0.612251
16	1800307	2105556	305250	+	GRIK2	ENSDARG00000113771	9	13.2525	0.517503	0.6119	0.58135	0.633753	0.640763	0.854597
4	65535216	65732222	197007	+	si:dkey-205i10.1	ENSDARG00000113804	5	33.0675	0.418257	0.41746	0.300513	0.822899	0.735202	0.614743
21	40021263	40042178	20916	-	BX248108.1	ENSDARG00000114306	5	-18.8528	0.846713	0.58981	0.540631	0.314783	0.387449	0.908497
10	3873716	4039786	166071	+	TTC28	ENSDARG00000114920	6	24.7194	0.594698	0.354986	0.509183	0.761067	0.735003	0.860336
15	3537044	3652151	115108	+	LO017714.1	ENSDARG00000115101	6	33.5731	0.655535	0.41791	0.495753	0.934744	0.892428	0.812212
6	29684	43059	13376	+	MARF1	ENSDARG00000115222	28	-35.7484	0.578257	0.544241	0.682996	0.164406	0.294334	0.20182
4	54568329	54606740	38412	-	si:ch211-227e10.3	ENSDARG00000115299	11	-42.7499	0.935033	0.933566	0.94697	0.664795	0.71985	0.0321458
11	44224200	44447359	223160	+	gnb4b	ENSDARG00000115383	15	-14.4433	0.634971	0.423907	0.574968	0.413102	0.414272	0.417959
12	9059	13570	4512	-	shisa6	ENSDARG00000115501	9	17.8347	0.271536	0.0782885	0.0213192	0.436011	0.298448	0.432509
19	45842363	45963264	120902	+	FO704771.1	ENSDARG00000116963	8	37.0735	0.522702	0.491059	0.60877	0.857	0.906656	0.906997
11	4038040	4139242	101203	-	BX571768.1	ENSDARG00000116980	11	7.56206	0.771821	0.7713	0.561225	0.788945	0.774107	0.747234
3	153659	313530	159872	+	FP326649.1	ENSDARG00000117179	10	-7.20461	0.712519	0.67198	0.628918	0.556362	0.562298	0.699536
KN150131.1	58456	70848	12393	+	CABZ01064941.1	ENSDARG00000117393	14	34.4272	0.674009	0.571128	0.459415	0.939774	0.938479	0.954259
22	35541930	35724375	182446	+	LO017643.1	ENSDARG00000117410	5	29.7499	0.353846	0.537908	0.114286	0.656938	0.622357	0.663975
2	31098444	31132662	34219	+	CT955962.3	ENSDARG00000117501	6	18.1505	0.875587	0.486842	0.476817	0.968314	0.878958	0.759936
6	2517973	2593500	75528	+	LO018168.1	ENSDARG00000117550	5	8.75008	0.748755	0.635089	0.752941	0.757056	0.808836	0.786903
17	13811423	14000442	189020	+	BX005443.1	ENSDARG00000117629	9	3.3737	0.607058	0.72121	0.743206	0.749463	0.718225	0.665466
22	10895963	10902976	7014	-	BX908744.1	ENSDARG00000117684	5	44.1125	0.0222222	0.276429	0	0.692308	0.466667	0.857143
18	47988791	48091102	102312	+	CABZ01086755.1	ENSDARG00000117712	6	17.5615	0.699619	0.697393	0.458172	0.77075	0.898849	0.746117
2	21880881	21971409	90529	+	CT956055.1	ENSDARG00000117728	7	21.4932	0.231988	0.189511	0.1655	0.483906	0.431691	0.36225
14	1816294	1841902	25609	-	CABZ01052756.1	ENSDARG00000117765	5	23.8113	0.465701	0.241927	0.433333	0.844644	0.843046	0.319558

## Sheet: INFO
from 7. main.r
DM <- DMP.ExpandedGene$Genes
dm.sub<-subset(DM, DM$EnrichNumber>=5)
write.csv(dm.sub, file="DATA_DMgenes_least5CpGsEnriched.csv", quote = FALSE)
