# Supplementary material for: Loss of the crumbs cell polarity complex disrupts epigenetic transcriptional control and cell cycle progression in the developing retina
Source: J Pathol. 2023 Feb 9;259(4):441–54. doi: 10.1002/path.6056 (PMC10601974; doi:10.1002/path.6056)
Supplement: Supplementary file 4 — Table S4. Summarisation of identified functional epigenetic modules calculated between crb2a −/− and WT retina [file PATH-259-441-s004.xlsx]

## Sheet: Cover sheet
	Loss of the crumbs cell polarity complex disrupts epigenetic transcriptional control and cell cycle progression in the developing retina
	N Owen et al. J Pathol https://doi.org/10.1002/path.6056
	Table S4. Summarisation of identified functional epigenetic modules calculated between crb2a-/- and WT retina. Symbol (seed) highlights seed of FEM module. PPI nodes are those included in module. Function is highlighted by GO:BP top report

## Sheet: FEM_gene_results
EntrezID (Seed)	Symbol (Seed)	Size	Mod	P	Function (KEGG)	PPI nodes
ENSDARG00000019585	gstk2	12	7.69856	0.002	Peroxisome	pex5, hmgcl, nudt7, ephx2, mpv17, nudt19, aacs, oxct1b, hmgcll1, auh, oxct1a
ENSDARG00000042835	tfdp2	38	2.84314	0.007	Cell cycle	rbl2, lin9, cdk6, ccnd2a, e2f3, si:ch211-160f23.5, cks1b, cdk4, rb1, lin54, rbl1, ccna1, ccna2, rybpa, rybpb, lin52, cdk2, cdkn1a, cdkn1ba, ccnd3, cdkn2d, mybl2b, dyrk1ab, usp37, cdkn1bb, tesmin, wdr20a, fkbpl, spdya, miga1, ppp1caa, usp12a, runx1, myb, cebpb, elf2b, wdr20b
ENSDARG00000010207	smad3b	80	2.15652	0.028	TGF-beta signaling pathway	smad4a, acvr1bb, skilb, wwtr1, tgfbr2a, tgfbr1b, foxo3a, skia, inhbb, skila, smurf2, skib, smad2, tgfbr1a, sp1, acvr1ba, cdk8, tgfb1a, tgif1, runx3, acvr2ba, tgfbr2b, rbl1, acvr2aa, smad7, ppm1aa, ppm1ab, bmpr1aa, smad5, smad6b, bmp2a, bmpr2a, zfyve16, trim33, gdf5, pard6a, runx2a, tead3a, tgfb3, smurf1, tgfb2, inhbaa, fstb, inhbab, inha, bmp4, notum1a, bmp7a, pou2f1b, setd7, yap1, CABZ01086041.1…
ENSDARG00000016710	rchy1	10	3.15488	0.034	Ubiquitin mediated proteolysis	anapc7, klhl41a, traip, rnf123, arih2, hoxa2b, ubac1, trim9, usp19
ENSDARG00000070228	cdk6	38	2.84314	0.004	Cell cycle	tfdp2, rbl2, ccnd2a, ccnd3, e2f3, runx1, si:ch211-160f23.5, cks1b, cdk4, rb1, rbl1, cdkn1a, cdkn2d, cdkn1ba, ccna2, ccna1, lin54, lin52, lin9, rybpb, rybpa, mybl2b, cdk2, dyrk1ab, usp37, cdkn1bb, tesmin, wdr20a, fkbpl, spdya, myb, cebpb, miga1, ppp1caa, usp12a, elf2b, wdr20b
ENSDARG00000075226	smad4a	80	2.15652	0.022	TGF-beta signaling pathway	smad3b, fstb, tead3a, smad4a, bmpr1aa, CABZ01086041.1, smurf2, notum1a, smad6b, foxo3a, ppm1aa, tgfbr1b, tgfbr1a, inha, pou2f1b, sp1, trim33, bmp7a, tsc1b, acvr2aa, brd2a, si:dkey-222b8.1, tgfb1a, cbfb, inhbaa, inhbab, tead3b, zfyve16, drap1, actn1, runx2a, smad7, acvr1bb, skilb, wwtr1, tgfbr2a, bmp2a, skia, skila, skib, bmpr2a, smad2, acvr1ba, acvr2ba, tgfbr2b, rbl1, smad5, ppm1ab, tgif1, inhbb,…
ENSDARG00000019728	bmpr1aa	80	2.15652	0.022	TGF-beta signaling pathway	smad4a, smurf1, bmp2a, smurf2, bmpr2a, bmp4, smad6b, acvr2ba, acvr2aa, smad7, smad5, gdf5, zfyve16, tgfbr1b, tgfbr1a, tgfbr2a, smad3b, tgfbr2b, smad2, tgfb1a, foxo3a, acvr1ba, acvr1bb, skib, skia, skilb, skila, ppm1aa, sp1, trim33, wwtr1, ppm1ab, tgif1, inhbb, pard6a, runx2a, tead3a, tgfb3, tgfb2, inhbaa, fstb, inhbab, inha, rbl1, notum1a, bmp7a, pou2f1b, runx3, setd7, yap1, CABZ01086041.1, lats2…
ENSDARG00000009681	med27	13	2.54537	0.034	Regulation of RNA metabolic process	ccnc, cdk19, cdk8, med10, med13a, med13b, med16, med17, med19b, med21, med22, med23
ENSDARG00000020448	adi1	33	2.43096	0.017	Cysteine and methionine metabolism	agxtb, ahcy, ahcyl1, ahcyl2b, amd1, bhmt, cbsb, cth, ctu1, ethe1, grhprb, hoga1, hpda, hyi, itpr2, itpr3, mat1a, mat2aa, mat2ab, mat2al, mocs3, mri1, psat1, psph, sms, sqor, srm, tat, tmem145, tomm40, TST, urm1
ENSDARG00000063285	ube2t	25	2.30583	0.032	Fanconi Anemia Pathway	cenpi, cenpn, cenpo, cenpp, cenps, cramp1, dclre1b, ercc4, faap24, fancb, fancc, fancf, her6, mis18bp1, mus81, pane1, pot1, slx4, spo11, telo2, terfa, wdr20b, wdr48b, zgc:110269
ENSDARG00000009607	ccnc	13	2.54537	0.03	Regulation of RNA metabolic process	cdk19, cdk8, med10, med13a, med13b, med16, med17, med19b, med21, med22, med23, med27
ENSDARG00000037121	mat2ab	33	2.43096	0.021	Cysteine and methionine metabolism	adi1, agxtb, ahcy, ahcyl1, ahcyl2b, amd1, bhmt, cbsb, cth, ctu1, ethe1, grhprb, hoga1, hpda, hyi, itpr2, itpr3, mat1a, mat2aa, mat2al, mocs3, mri1, psat1, psph, sms, sqor, srm, tat, tmem145, tomm40, TST, urm1
ENSDARG00000010946	cbsb	33	2.43096	0.022	Cysteine and methionine metabolism	adi1, agxtb, ahcy, ahcyl1, ahcyl2b, amd1, bhmt, cth, ctu1, ethe1, grhprb, hoga1, hpda, hyi, itpr2, itpr3, mat1a, mat2aa, mat2ab, mat2al, mocs3, mri1, psat1, psph, sms, sqor, srm, tat, tmem145, tomm40, TST, urm1
ENSDARG00000068833	dclre1b	25	2.30583	0.045	Fanconi Anemia Pathway	cenpi, cenpn, cenpo, cenpp, cenps, cramp1, ercc4, faap24, fancb, fancc, fancf, her6, mis18bp1, mus81, pane1, pot1, slx4, spo11, telo2, terfa, ube2t, wdr20b, wdr48b, zgc:110269
